# Supplementary material for: Developmental defects and behavioral changes in a diet-induced inflammation model of zebrafish
Source: Front Immunol. 2022 Oct 26;13:1018768. doi: 10.3389/fimmu.2022.1018768 (PMC9643868; doi:10.3389/fimmu.2022.1018768)
Supplement: Supplementary file 1 [file DataSheet_1.zip › Supplementary sheet ZF-06-21_revised.xlsx]

## Sheet: Suppl.1
		Developmental defects and behavioural changes in a diet-induced inflammation model of zebrafish Saima Rehman, Adnan H. Gora, Shubham Varshney, Jorge Dias, Pål Asgeir Olsvik, Jorge M. O. Fernandes, Sylvia Brugman,Viswanath Kiron
			Supplementary Table 1. Feed Formulation for the experimental diets
				Ingredients, %	CT	SBM	BG
					%	%	%
				Fishmeal	35
				Fish protein hydrolysate	2.5	2.5	2.5
				Fish gelatin	2.5	2.5	2.5
				Soy protein isolate	8.7	11.1	11.1
				Wheat gluten	8	8	8
				Corn gluten meal	8	8	8
				Soybean meal 44		50	50
				Wheat meal	24.2	3.4	0.9
				Vitamin and mineral premix	1	1	1
				Monoammonium phosphate		2	2
				Soy lecithin	3	3	3
				Fish oil	3	3	3
				Palm oil	4.1	5.5	5.5
				Kemin - Beta-glucans			2.5
				Total	100	100	100
				As fed basis (8%)	CT	SBM	BG
				Crude protein, % feed	50.0008	49.9726	49.9726
				Crude fat, % feed	12.0449	12.0462	12.0462
				Fiber, % feed	0.174927	3.34385	3.34385
				Starch, % feed	17.196	6.14855	6.14855
				Ash, % feed	7.86522	6.04256	6.04256
				Gross energy, MJ/kg feed	20.1216	20.1337	20.1337
				Total P, % feed	1.11869	1.06951	1.06951
				Saponins, mg/kg feed	0	3675.8	3675.8

## Sheet: Suppl.2
			Developmental defects and behavioural changes in a diet-induced inflammation model of zebrafish Saima Rehman, Adnan H. Gora, Shubham Varshney, Jorge Dias, Pål Asgeir Olsvik, Jorge M. O. Fernandes, Sylvia Brugman,Viswanath Kiron
			Supplementary Table 2: Summary of RNA sequencing data and the percentage of clean reads mapped to the zebrafish genome
			Sample	Raw reads	Filtered reads	Reads aligned once	Reads aligned more than once	Total aligned	Unmapped reads	Percentage of alignment
			CT1	21091963	20952556	15432426	2735008	18167434	2785122	86.7075
			CT2	20942065	19882434	14736189	2604017	17340206	2542228	87.2137
			CT3	20942065	20811013	15511364	2668316	18179680	2631333	87.3561
			CT4	20042696	19914363	14773890	2587370	17361260	2553103	86.6214
			CT5	20767651	20638831	15260883	2831642	18092525	2546306	87.6625
			CT6	20071339	19933993	14599839	2786675	17386514	2547479	87.2204
			SBM1	20886004	20763108	15204342	2780279	17984621	2778487	86.6182
			SBM2	20302472	20177507	14956823	3110411	18067234	2110273	89.5415
			SBM3	26008253	25877186	19375271	3728977	23104248	2772938	89.2842
			SBM4	20300339	20148521	14653414	2813524	17466938	2681583	86.6909
			SBM5	20816602	20710053	15419708	2835139	18254847	2455206	88.1449
			SBM6	21791107	21647415	15791853	3089709	18881562	2765853	87.2232
			BG1	21221984	21085907	15350701	3001832	18352533	2733374	87.037
			BG2	23316863	23151606	17029226	3401505	20430731	2720875	88.2476
			BG3	23046805	22914630	17006055	3242062	20248117	2666513	88.3633
			BG4	23178221	23025839	16984183	3272437	20256620	2769219	87.9734
			BG5	20816166	20689110	15174580	2975924	18150504	2538606	87.7297
			BG6	20401593	20271275	14951394	2792280	17743674	2527601	87.5311
			Total	385944188	382595347	282212141	53257107	335469248	47126099
			Average	2.14413e+07	2.12553e+07	1.56785e+07	2.95873e+06	1.86372e+07	2.61812e+06	87.6204

## Sheet: Suppl.3
		Developmental defects and behavioural changes in a diet-induced inflammation model of zebrafish Saima Rehman, Adnan H. Gora, Shubham Varshney, Jorge Dias, Pål Asgeir Olsvik, Jorge M. O. Fernandes, Sylvia Brugman,Viswanath Kiron
			Supplementary Table 3. Differentially expressed genes obtained by comparing soybean group (SBM) with control group (CT)
			Gene	log2FoldChange	padj	Genenames
			LOC101885672	4.81109	0.00477472	E3 ubiquitin-protein ligase NEURL3
			nr0b2b	3.47571	0.0138441	nuclear receptor subfamily 0, group B, member 2b
			si:dkey-261o4.8	3.2569	0.0237809	si:dkey-261o4.8
			LOC108179160	3.21896	0.00062124	NACHT, LRR and PYD domains-containing protein 3-like
			LOC103909973	3.11516	0.0369697	interferon-induced protein 44
			ifit15	3.1061	0.000935542	interferon-induced protein with tetratricopeptide repeats 15
			si:ch211-127b16.6	2.7962	0.0342591	si:ch211-127b16.6
			unc93a	2.76863	0.00718549	unc-93 homolog A
			polr2c	2.62637	0.00448473	polymerase (RNA) II (DNA directed) polypeptide C
			gna14a	2.59315	0.0376563	guanine nucleotide binding protein (G protein), alpha 14a
			bdkrb1	2.49056	0.00729576	bradykinin receptor B1
			si:ch1073-13h15.3	2.42168	0.00113659	si:ch1073-13h15.3
			LOC100538221	2.3517	0.000115827	collagen alpha-1(IX) chain-like
			si:dkey-79f11.10	2.28898	0.00213287	si:dkey-79f11.10
			si:dkey-236e20.3	2.26034	0.0323151
			cyp51	2.219	0.00183552	cytochrome P450, family 51
			lss	2.14368	5.02321e-05	lanosterol synthase (2,3-oxidosqualene-lanosterol cyclase)
			pglyrp6	2.10319	0.00448473	peptidoglycan recognition protein 6
			zgc:123297	2.04	0.0355958	zgc:123297
			si:dkey-207l24.2	2.03463	0.0200456	si:dkey-207l24.2
			fa2h	2.01708	0.000286603	fatty acid 2-hydroxylase
			gfpt2	1.9978	0.0156761	glutamine-fructose-6-phosphate transaminase 2
			LOC110438015	1.99623	0.000940125	phospholipase A2 inhibitor CNF-like
			LOC101883914	1.99575	0.019016	interferon-induced very large GTPase 1-like
			psmb12	1.96406	4.53679e-06	proteasome 20S subunit beta 12
			hbae1.3	1.95911	2.16359e-09	hemoglobin, alpha embryonic 1.3
			LOC101884517	1.9485	0.0150202	uncharacterized LOC101884517
			si:dkey-18p12.4	1.94808	0.00448624	si:dkey-18p12.4
			LOC110437898	1.94371	0.0204124	uncharacterized LOC110437898
			sqlea	1.94328	0.00221296	squalene epoxidase a
			ftr01	1.93298	0.000550469	finTRIM family, member 1
			mxf	1.93035	0.0315604	myxovirus (influenza virus) resistance F
			odam	1.91014	0.0371229	odontogenic, ameloblast associated
			LOC110439958	1.89864	0.0284208	protocadherin Fat 1-like
			LOC108190928	1.89096	0.0246164	integumentary mucin C.1-like
			vwa11	1.87995	0.0224633	von Willebrand factor A domain containing 11
			ms4a17a.16	1.85588	0.0386186	membrane-spanning 4-domains, subfamily A, member 17A.16
			fads2	1.79856	1.48139e-08	fatty acid desaturase 2
			LOC110437829	1.78538	0.0189466	cytochrome P450 2D6-like
			LOC103909721	1.76433	0.00241578	cytochrome P450 2J6-like
			LOC100330744	1.75846	0.0426605	proteoglycan 4-like
			LOC100536607	1.75023	0.0281288	myeloid-associated differentiation marker-like
			LOC101887003	1.74213	6.6369e-06	B-cadherin-like
			crh	1.72919	0.0306248	corticotropin releasing hormone
			LOC110439520	1.72544	0.0205839	NACHT, LRR and PYD domains-containing protein 3-like
			sgpp2	1.72523	0.0011204	sphingosine-1-phosphate phosphatase 2
			LOC100007791	1.71928	0.0100904	novel NACHT domain containing protein
			LOC110440132	1.71835	0.0194273	mucin-2-like
			zgc:86738	1.70146	0.0153134	zgc:86738
			psmb8a	1.68837	0.00851289	proteasome 20S subunit beta 8A
			clrn3	1.67706	0.0185426	clarin 3
			psmb10	1.67606	0.017946	proteasome 20S subunit beta 10
			LOC798736	1.66723	0.00852344	GTPase IMAP family member 4-like
			aldh9a1a.2	1.65391	0.00651107	aldehyde dehydrogenase 9 family, member A1a, tandem duplicate 2
			si:ch211-173d10.1	1.64471	0.0401222
			clca1	1.64062	0.043364	chloride channel accessory 1
			LOC100331072	1.63948	0.0133668	NLR family CARD domain-containing protein 3-like
			hbae1	1.63933	5.2172e-06
			LOC108179017	1.63655	0.00876591
			LOC100006950	1.61588	0.0298123	tripartite motif-containing protein 16-like
			alp3	1.60441	0.00689993	alkaline phosphatase 3
			foxe1	1.6021	0.0245785	forkhead box E1
			cdx1b	1.59928	0.0254719	caudal type homeobox 1 b
			LOC795887	1.58832	0.0450576	interferon-induced protein 44
			LOC559107	1.5876	0.04937	lactase-phlorizin hydrolase
			LOC100150882	1.58123	0.00996746	uncharacterized LOC100150882
			sc5d	1.58064	0.00266683	sterol-C5-desaturase
			psmb9a	1.58017	0.00287973	proteasome 20S subunit beta 9a
			fam83fb	1.57764	0.00110486	family with sequence similarity 83 member Fb
			cyp7a1	1.57053	0.02512	cytochrome P450, family 7, subfamily A, polypeptide 1
			cpa2	1.57035	0.0079585	carboxypeptidase A2 (pancreatic)
			LOC110438463	1.55657	0.00759308	mucin-2-like
			parm1	1.5547	0.00389584	prostate androgen-regulated mucin-like protein 1
			mtp	1.55022	0.0010116
			evpll	1.54487	0.0180491	envoplakin like
			LOC101884647	1.53796	0.00239533	galanin receptor type 1-like
			gpa33	1.53253	0.00546
			chia.1	1.52583	0.0163776	chitinase, acidic.1
			b3gnt2a	1.52009	0.0406798	UDP-GlcNAc:betaGal beta-1,3-N-acetylglucosaminyltransferase 2a
			ptdss1b	1.5166	0.0371229	phosphatidylserine synthase 1b
			irf1b	1.51585	9.16046e-05	interferon regulatory factor 1b
			zgc:162509	1.51011	0.0295953	zgc:162509
			dgat2	1.5028	0.0400219	diacylglycerol O-acyltransferase 2
			uba7	1.49351	0.0197798	ubiquitin-like modifier activating enzyme 7
			LOC101886147	1.49049	0.00238037	ribonuclease inhibitor-like
			gpr160	1.48747	0.00134752	G protein-coupled receptor 160
			acsl5	1.48731	0.00145134	acyl-CoA synthetase long chain family member 5
			slc12a10.2	1.48549	0.00258031	solute carrier family 12 member 10, tandem duplicate 2
			si:dkey-14d8.7	1.47847	0.0432667	si:dkey-14d8.7
			asah2	1.4757	0.0400003	N-acylsphingosine amidohydrolase 2
			a1cf	1.4748	0.00062124	apobec1 complementation factor
			LOC103908636	1.47105	0.00316501	protocadherin Fat 3-like
			LOC565422	1.46876	0.0342244	beta-1,3-galactosyltransferase 2-like
			chia.3	1.46551	7.7453e-05	chitinase, acidic.3
			cdhr2	1.4655	0.0227403	cadherin related family member 2
			hmgcs1	1.46358	0.00282061	3-hydroxy-3-methylglutaryl-CoA synthase 1 (soluble)
			rnf217	1.45782	0.00741134	ring finger protein 217
			LOC794656	1.4496	0.0441977	novel NACHT domain containing protein
			LOC101886091	1.44782	0.043364	syncollin
			si:dkey-79f11.7	1.44387	0.000129896	si:dkey-79f11.7
			LOC101883122	1.43846	0.00583	ATP-binding cassette sub-family A member 1-like
			mhc1lla	1.43547	0.0201435	major histocompatibility complex class I LLA
			pcsk9	1.43427	0.00104679	proprotein convertase subtilisin/kexin type 9
			slc28a1	1.43283	0.0280513	solute carrier family 28 member 1
			zgc:65811	1.42841	0.000116547	zgc:65811
			ugt1a7	1.42718	0.00226466	UDP glucuronosyltransferase 1 family, polypeptide A7
			tspan13a	1.4218	0.00516193	tetraspanin 13a
			si:ch211-130m23.2	1.41978	0.0406172	si:ch211-130m23.2
			LOC100537733	1.41896	0.0392735	stonustoxin subunit beta-like
			tor1l3	1.40392	0.0329113	torsin family 1 like 3
			steap3	1.40327	0.0113063	STEAP family member 3, metalloreductase
			creb3l3a	1.3996	0.00769661	cAMP responsive element binding protein 3-like 3a
			atp8b1	1.39552	0.000873256	ATPase phospholipid transporting 8B1
			zgc:171711	1.38956	0.023628
			apoa4b.2	1.38747	0.000217964	apolipoprotein A-IV b, tandem duplicate 2
			dhcr24	1.38487	0.000239132	24-dehydrocholesterol reductase
			pnck	1.38226	0.0286014	pregnancy up-regulated nonubiquitous CaM kinase
			cox4i1l	1.3811	2.12111e-05	cytochrome c oxidase subunit 4I1, like
			si:ch211-114l13.9	1.37207	0.0267426	si:ch211-114l13.9
			LOC100535694	1.36699	0.0450003
			vwa10.1	1.36156	0.00646505	von Willebrand factor A domain containing 10, tandem duplicate 1
			cyb5r2	1.36141	0.00116322	cytochrome b5 reductase 2
			slc6a19a.2	1.36079	0.0442141	solute carrier family 6 member 19a, tandem duplicate 2
			ponzr10	1.35441	0.01272	plac8 onzin related protein 10
			si:ch211-232d10.1	1.35274	0.0274239	si:ch211-232d10.1
			cyp46a1.3	1.34684	0.0106789	cytochrome P450, family 46, subfamily A, polypeptide 1, tandem duplicate 3
			elovl2	1.34465	0.000116547	ELOVL fatty acid elongase 2
			LOC101884876	1.34456	1.02795e-06	G-protein coupled receptor family C group 5 member B-like
			muc13b	1.3383	0.0469975	mucin 13b, cell surface associated
			apobb.1	1.33633	0.00344814	apolipoprotein Bb, tandem duplicate 1
			ugt5a4	1.33388	0.0327739	UDP glucuronosyltransferase 5 family, polypeptide A4
			sdsl	1.33079	0.026264	serine dehydratase-like
			ripk1l	1.3306	0.0151659	receptor (TNFRSF)-interacting serine-threonine kinase 1, like
			zgc:154169	1.32923	0.0292231	zgc:154169
			apoa4b.3	1.32786	0.00106781	apolipoprotein A-IV b, tandem duplicate 3
			apoea	1.32439	0.000141589	apolipoprotein Ea
			ftr29	1.3214	0.0477662	finTRIM family, member 29
			gig2p	1.31979	0.0293986	grass carp reovirus (GCRV)-induced gene 2p
			gstp2	1.31591	0.023489	glutathione S-transferase pi 2
			LOC100148479	1.30784	0.0398381	XK-related protein 8-like
			cxcl18a.1	1.30641	0.00223658	chemokine (C-X-C motif) ligand 18a, duplicate 1
			stk24a	1.30247	0.0130284	serine/threonine kinase 24a (STE20 homolog, yeast)
			cdhr5b	1.30209	0.0151337	cadherin-related family member 5b
			zgc:113625	1.3016	0.00328976	zgc:113625
			anxa2b	1.30143	0.00539595	annexin A2b
			atp10b	1.30039	0.00538413	ATPase phospholipid transporting 10B
			si:ch211-93f2.1	1.29929	0.00115466
			si:dkey-183c6.9	1.29723	0.00162234	si:dkey-183c6.9
			mvda	1.29208	0.0178431	mevalonate (diphospho) decarboxylase a
			btr31	1.28841	6.99369e-06	bloodthirsty-related gene family, member 31
			cldn15la	1.28793	0.00225242	claudin 15-like a
			ugt1a5	1.28517	0.00489442	UDP glucuronosyltransferase 1 family, polypeptide A5
			ugt1a4	1.28439	0.00496323	UDP glucuronosyltransferase 1 family, polypeptide A4
			ugt1a6	1.28426	0.00489442	UDP glucuronosyltransferase 1 family, polypeptide A6
			abcb11a	1.2814	0.0121533	ATP-binding cassette, sub-family B (MDR/TAP), member 11a
			tmem86b	1.27796	0.00651107	transmembrane protein 86B
			ugt1ab	1.27723	0.00508654	UDP glucuronosyltransferase 1 family a, b
			cyp2p8	1.27307	0.0130332	cytochrome P450, family 2, subfamily P, polypeptide 8
			dhcr7	1.27241	0.00153405	7-dehydrocholesterol reductase
			zgc:194887	1.27008	0.0300265	zgc:194887
			ms4a17a.3	1.26704	0.0130332	membrane-spanning 4-domains, subfamily A, member 17A.3
			trpm4b.2	1.25556	0.0112451	transient receptor potential cation channel, subfamily M, member 4b, transient receptor potential cation channel, subfamily M, member 4b, tandem duplicate 2
			capn9	1.25313	0.000147843	calpain 9
			ccl19b	1.25281	0.000124159	chemokine (C-C motif) ligand 19b
			LOC101886366	1.23747	0.0193079	fibronectin type III domain-containing protein 7-like
			wu:fb63a08	1.23605	0.0232575	wu:fb63a08
			cpt1cb	1.23604	0.0127516	carnitine palmitoyltransferase 1Cb
			crfb17	1.23457	0.0427233
			zgc:77748	1.22806	0.012169	zgc:77748
			ezra	1.22473	0.00181844	ezrin a
			nsdhl	1.2241	0.000980561	NAD(P) dependent steroid dehydrogenase-like
			zgc:153151	1.22337	0.00702155	zgc:153151
			gba3	1.22326	0.00669619	glucosidase, beta, acid 3 (gene/pseudogene)
			si:dkey-162h11.3	1.21735	0.0226372	si:dkey-162h11.3
			il2rga	1.21634	0.04135	interleukin 2 receptor, gamma a
			chs1	1.21131	0.00439261	chitin synthase 1
			LOC799968	1.20877	0.0192628	zinc finger protein 687a-like
			ebp	1.20858	0.0213978	EBP cholestenol delta-isomerase
			LOC100536671	1.20296	0.01417	vegetative cell wall protein gp1-like
			tmem51b	1.19978	0.0167837	transmembrane protein 51b
			aqp10b	1.1975	0.0248324	aquaporin 10b
			cyp2k18	1.19392	0.0173924	cytochrome P450, family 2, subfamily K, polypeptide 18
			fabp1b.1	1.19261	0.000263907	fatty acid binding protein 1b, tandem duplicate 1
			LOC101883470	1.19145	0.00309059	F-actin-uncapping protein LRRC16A-like
			si:ch211-252f13.5	1.19049	0.0395803	si:ch211-252f13.5
			LOC110438850	1.18968	0.0171434	poly [ADP-ribose] polymerase 14-like
			tacr1b	1.18956	0.00357321	tachykinin receptor 1b
			LOC110438333	1.18877	0.0226817	DNA translocase FtsK 1-like
			rln1	1.18732	0.00987788	relaxin 1
			ttr	1.18687	0.00344814	transthyretin (prealbumin, amyloidosis type I)
			slc5a1	1.18608	0.0130332	solute carrier family 5 member 1
			myrfl	1.18582	0.00299734	myelin regulatory factor-like
			cpa4	1.184	0.0211753	carboxypeptidase A4
			gb:ev754742	1.18006	0.00630794
			klb	1.1777	0.00151963	klotho beta
			lpar3	1.17514	0.00690503	lysophosphatidic acid receptor 3
			si:dkey-40c23.3	1.16969	0.00883162	si:dkey-40c23.3
			LOC108191777	1.16958	0.0289518	uncharacterized LOC108191777
			irf1a	1.16849	0.0253219	interferon regulatory factor 1a
			dpp4	1.16514	0.0175901	dipeptidyl-peptidase 4
			wtip	1.16447	0.00886279	WT1 interacting protein
			wu:fa56d06	1.16427	0.00064706	wu:fa56d06
			ahr1a	1.15702	0.0489602	aryl hydrocarbon receptor 1a
			si:dkey-105h12.2	1.15583	0.000744113	si:dkey-105h12.2
			ugt1a2	1.1474	0.00945704	UDP glucuronosyltransferase 1 family, polypeptide A2
			cideb	1.14701	0.0111855	cell death inducing DFFA like effector b
			si:dkey-62k3.6	1.14454	0.0320402	si:dkey-62k3.6
			zgc:85843	1.14324	0.00166822	zgc:85843
			krt92	1.14314	0.00171843	keratin 92
			apoba	1.13967	0.000181774	apolipoprotein Ba
			si:dkey-40c23.2	1.13966	0.0127034	si:dkey-40c23.2
			atp1a1a.4	1.13852	0.0106451	ATPase Na+/K+ transporting subunit alpha 1a, tandem duplicate 4
			ugt1a1	1.13375	0.00996746	UDP glucuronosyltransferase 1 family polypeptide a1
			chia.2	1.13185	0.00587832	chitinase, acidic.2
			hnf4b	1.12411	2.66621e-05	hepatic nuclear factor 4, beta
			zgc:162964	1.12171	0.0245966	zgc:162964
			gbp2	1.11976	0.000133496	guanylate binding protein 2
			slc34a2b	1.11974	0.0143038	solute carrier family 34 member 2b
			zgc:66484	1.11906	0.00319059	zgc:66484
			mep1a.2	1.11645	0.0351433	meprin A, alpha (PABA peptide hydrolase), tandem duplicate 2
			fabp10a	1.11252	1.78344e-09	fatty acid binding protein 10a, liver basic
			clic5b	1.11169	0.0204136	chloride intracellular channel 5b
			zgc:172065	1.11144	0.0448984	zgc:172065
			fam151a	1.11068	0.021702	family with sequence similarity 151 member A
			pipox	1.10967	0.0130332	pipecolic acid oxidase
			afp4	1.10912	0.00111227	antifreeze protein type IV
			cyp3a65	1.10616	0.00702155	cytochrome P450, family 3, subfamily A, polypeptide 65
			fbxl8	1.10581	0.0388675	F-box and leucine-rich repeat protein 8
			zgc:171534	1.10562	0.0378704	zgc:171534
			tm4sf5	1.10196	0.0102064	transmembrane 4 L six family member 5
			clcn2c	1.10122	0.00883162	chloride channel 2c
			tfa	1.09986	2.12689e-05	transferrin-a
			si:ch211-244b2.4	1.09978	0.00201616	si:ch211-244b2.4
			si:ch211-197g15.7	1.09829	0.0407954	si:ch211-197g15.7
			mhc1uba	1.09486	0.00583843	major histocompatibility complex class I UBA
			ugt2a6	1.09417	0.00283243	UDP glucuronosyltransferase 2 family, polypeptide A6
			abhd6a	1.09176	0.00556013	abhydrolase domain containing 6a
			myl4	1.08822	0.00505243	myosin, light chain 4, alkali; atrial, embryonic
			stoml3b	1.08632	0.0197695	stomatin (EPB72)-like 3b
			c3a.3	1.08585	0.0379385	complement component c3a, duplicate 3
			hkdc1	1.08573	0.0478833	hexokinase domain containing 1
			si:ch211-173a9.7	1.0846	0.0330325	si:ch211-173a9.7
			ldlrb	1.07804	0.00194372	low density lipoprotein receptor b
			si:ch73-61d6.3	1.07442	0.01598	si:ch73-61d6.3
			nudt7	1.07358	0.000147533	nudix (nucleoside diphosphate linked moiety X)-type motif 7
			si:ch1073-398c20.3	1.07139	0.0113063	si:ch1073-398c20.3
			LOC558300	1.07119	0.0391637	zinc-binding protein A33-like
			si:ch211-219a4.3	1.07016	3.72701e-05	si:ch211-219a4.3
			arhgap18	1.06966	0.0180926	Rho GTPase activating protein 18
			apoa4b.1	1.06855	0.000217964	apolipoprotein A-IV b, tandem duplicate 1
			evplb	1.06798	0.00199276	envoplakin b
			LOC101885096	1.06519	0.00858445	poly [ADP-ribose] polymerase 14-like
			LOC110437733	1.06243	0.00896275	alpha-tectorin-like
			hbbe1.2	1.05621	0.0251975	hemoglobin beta embryonic-1.2
			mst1ra	1.05587	0.0124363	macrophage stimulating 1 receptor a
			cpa5	1.05433	0.036551	carboxypeptidase A5
			LOC101883541	1.05261	0.0178011	serine/threonine-protein kinase pim-1-like
			pparg	1.04841	0.00143361	peroxisome proliferator-activated receptor gamma
			btr02	1.04702	0.00222662	bloodthirsty-related gene family, member 2
			si:dkey-19a16.4	1.04485	0.00283243	si:dkey-19a16.4
			si:dkeyp-73b11.8	1.04043	0.00625237	si:dkeyp-73b11.8
			rnf152	1.03605	0.00283243	ring finger protein 152
			calr3b	1.03579	0.000434257	calreticulin 3b
			si:dkey-23c22.5	1.03099	0.025984	si:dkey-23c22.5
			pcyt1bb	1.0255	0.0063318	phosphate cytidylyltransferase 1, choline, beta b
			plbd1	1.02509	0.00791551	phospholipase B domain containing 1
			btr16	1.02478	0.0122993	bloodthirsty-related gene family, member 16
			zmp:0000001031	1.02416	0.0401039	zmp:0000001031
			ace2	1.02331	0.0463677	angiotensin I converting enzyme 2
			plcg2	1.02153	0.0308486	phospholipase C, gamma 2
			si	1.02084	0.04559	sucrase-isomaltase (alpha-glucosidase)
			aoc1	1.02021	0.0208734	amine oxidase copper containing 1
			scpp5	1.01567	0.0498679	secretory calcium-binding phosphoprotein 5
			anxa3a	1.0155	0.00796713	annexin A3a
			anxa1c	1.01544	0.00281231	annexin A1c
			zgc:77938	1.01337	0.00731029	zgc:77938
			fam83ha	1.01215	0.00630507	family with sequence similarity 83 member Ha
			vil1	1.0117	0.0203614	villin 1
			ociad2	1.00755	0.0268901	OCIA domain containing 2
			pla2g12b	1.00287	0.00552534	phospholipase A2, group XIIB
			si:dkeyp-19e1.3	-1.00308	0.00558933	si:dkeyp-19e1.3
			klhl17	-1.00334	0.0256723	kelch-like family member 17
			emc2	-1.00422	6.61452e-05	ER membrane protein complex subunit 2
			ccz1	-1.00618	0.00266683	CCZ1 homolog, vacuolar protein trafficking and biogenesis associated
			ssh1b	-1.00689	0.00627325	slingshot protein phosphatase 1b
			LOC110439488	-1.00752	0.00521289	gastrula zinc finger protein XlCGF57.1-like
			LOC101886442	-1.00925	0.0261858	uncharacterized LOC101886442
			antxr2a	-1.01074	0.0119862	ANTXR cell adhesion molecule 2a
			si:ch211-283g2.2	-1.01201	0.0130332	si:ch211-283g2.2
			gsx2	-1.01215	0.00828207	GS homeobox 2
			sh2b1	-1.01269	0.0432492	SH2B adaptor protein 1
			mcf2lb	-1.01327	0.004141	mcf.2 cell line derived transforming sequence-like b
			cox7a1	-1.01553	0.00849614	cytochrome c oxidase subunit 7A1
			med19a	-1.01662	0.0067555	mediator complex subunit 19a
			mpp4a	-1.01808	0.026264	membrane protein, palmitoylated 4a (MAGUK p55 subfamily member 4)
			LOC110439324	-1.01979	0.0246827	uncharacterized LOC110439324
			slc25a28	-1.02212	0.0101662	solute carrier family 25 member 28
			naa50	-1.02291	0.0372746	N(alpha)-acetyltransferase 50, NatE catalytic subunit
			snap91	-1.02298	0.00785636
			si:ch211-196c10.15	-1.02345	0.000115169	si:ch211-196c10.15
			adcy6b	-1.02651	0.00781637	adenylate cyclase 6b
			cep170aa	-1.02772	0.00393238	centrosomal protein 170Aa
			gtf2ird1	-1.02868	6.78616e-08	GTF2I repeat domain containing 1
			shbg	-1.02905	0.0467693	sex hormone-binding globulin
			tex11	-1.03031	0.00872934	testis expressed 11
			greb1	-1.03254	0.00577328	growth regulating estrogen receptor binding 1
			tnpo1	-1.03347	0.00308319	transportin 1
			pld2	-1.0411	0.018772	phospholipase D2
			zgc:173709	-1.04276	0.018772	zgc:173709
			slc20a1a	-1.04571	0.0325292	solute carrier family 20 member 1a
			rps6kal	-1.04609	0.0421652	ribosomal protein S6 kinase a, like
			utp6	-1.04883	0.000839848	UTP6 small subunit processome component
			tmed10	-1.04904	0.0170625	transmembrane p24 trafficking protein 10
			egr1	-1.04912	0.00722803	early growth response 1
			cygb2	-1.04955	0.0167075	cytoglobin 2
			guca1a	-1.05232	0.0395071	guanylate cyclase activator 1A
			slitrk4	-1.05414	0.000935542	SLIT and NTRK-like family, member 4
			si:dkey-7k24.5	-1.05511	0.00912005	si:dkey-7k24.5
			trmt13	-1.05609	0.0232575	tRNA methyltransferase 13 homolog
			thumpd3	-1.05693	0.0187889	THUMP domain containing 3
			slc7a8b	-1.05804	0.00861185	solute carrier family 7 member 8b
			si:ch211-140b10.6	-1.06014	0.0478764	si:ch211-140b10.6
			impdh1a	-1.06267	0.0185799	IMP (inosine 5'-monophosphate) dehydrogenase 1a
			snrnp200	-1.06674	3.8294e-05	small nuclear ribonucleoprotein 200 (U5)
			prkg1b	-1.0671	0.000986442	protein kinase cGMP-dependent 1b
			acaca	-1.06899	0.00579773	acetyl-CoA carboxylase alpha
			arhgef9b	-1.06906	1.58311e-05	Cdc42 guanine nucleotide exchange factor (GEF) 9b
			LOC561565	-1.07054	0.0204944	neuropeptide FF receptor 2
			nxt2	-1.0734	0.0389824	nuclear transport factor 2-like export factor 2
			tnksb	-1.07384	0.0202743	tankyrase, TRF1-interacting ankyrin-related ADP-ribose polymerase b
			ca6	-1.07542	0.000319612	carbonic anhydrase VI
			rps6kb1a	-1.07739	0.00859877	ribosomal protein S6 kinase b, polypeptide 1a
			hexa	-1.07761	0.0398432	hexosaminidase A (alpha polypeptide)
			nr2c1	-1.07812	0.0400003	nuclear receptor subfamily 2, group C, member 1
			si:dkeyp-69c1.6	-1.07835	0.0354082
			dusp5	-1.08108	0.00281231	dual specificity phosphatase 5
			gadd45ab	-1.08223	4.73508e-06	growth arrest and DNA-damage-inducible, alpha, b
			ewsr1a	-1.08369	0.035879	EWS RNA-binding protein 1a
			atp10a	-1.08369	0.0122005	ATPase phospholipid transporting 10A
			h6pd	-1.08569	0.0038752	hexose-6-phosphate dehydrogenase (glucose 1-dehydrogenase)
			lztfl1	-1.08651	0.00864969	leucine zipper transcription factor-like 1
			kiaa0368	-1.08744	1.3144e-05
			rundc3ab	-1.08851	0.0145151	RUN domain containing 3Ab
			arl2bp	-1.08955	0.0221563	ADP-ribosylation factor-like 2 binding protein
			dusp4	-1.0901	0.0118834	dual specificity phosphatase 4
			txnl1	-1.09528	0.00723918	thioredoxin-like 1
			bcl7a	-1.09636	0.00519601	BAF chromatin remodeling complex subunit BCL7A
			zgc:153256	-1.09678	0.0365564
			si:dkey-18a10.3	-1.09801	0.00879641	si:dkey-18a10.3
			cdc26	-1.10027	7.94439e-12	cell division cycle 26 homolog
			tapt1b	-1.10267	0.0251975	transmembrane anterior posterior transformation 1b
			atxn2l	-1.10455	0.0281288	ataxin 2-like
			txn	-1.10465	1.47292e-06	thioredoxin
			vps13c	-1.10541	5.71666e-12	vacuolar protein sorting 13 homolog C
			gpat3	-1.10633	6.83932e-05	glycerol-3-phosphate acyltransferase 3
			ccdc6a	-1.11054	0.0130332	coiled-coil domain containing 6a
			epha2a	-1.11199	0.0194139	eph receptor A2 a
			zgc:101846	-1.11389	0.00791551
			atf4b	-1.11469	0.000785403	activating transcription factor 4b
			usp13	-1.11545	8.04838e-06	ubiquitin specific peptidase 13
			LOC792447	-1.117	7.26082e-06	germ cell-specific gene 1-like protein
			mrrf	-1.11709	0.00908414	mitochondrial ribosome recycling factor
			pan3	-1.11869	0.0152299	poly(A) specific ribonuclease subunit PAN3
			ctgfa	-1.12172	0.000220086
			onecut1	-1.12257	0.000469774	one cut homeobox 1
			crygm2d20	-1.12599	0.0209473	crystallin, gamma M2d20
			dut	-1.12761	0.00252314	deoxyuridine triphosphatase
			med29	-1.12875	2.12689e-05	mediator complex subunit 29
			si:dkey-206d17.5	-1.13035	7.75299e-05
			sfmbt1	-1.13066	5.53111e-05	Scm like with four mbt domains 1
			si:dkey-22o12.2	-1.1322	0.000744113	si:dkey-22o12.2
			crb1	-1.13335	0.000395085	crumbs cell polarity complex component 1
			fam204a	-1.13379	0.015067	family with sequence similarity 204 member A
			pnpo	-1.13423	0.00157299	pyridoxamine 5'-phosphate oxidase
			rcvrn2	-1.13476	0.0111805	recoverin 2
			tnfsf10l4	-1.13968	0.0472111	tumor necrosis factor (ligand) superfamily, member 10 like 4
			LOC100334599	-1.13972	0.0194273
			osbpl7	-1.14459	1.98293e-08	oxysterol binding protein-like 7
			mink1	-1.14519	0.0193079	misshapen-like kinase 1
			LOC110439631	-1.15009	0.00100459	gastrula zinc finger protein XlCGF8.2DB-like
			laptm4b	-1.15177	0.0154571	lysosomal protein transmembrane 4 beta
			elf2b	-1.15204	0.0194139	E74-like factor 2b (ets domain transcription factor)
			tns2a	-1.1526	0.0198639	tensin 2a
			htr7b	-1.15331	0.000879543	5-hydroxytryptamine (serotonin) receptor 7b
			ccdc160	-1.15559	0.0422888	coiled-coil domain containing 160
			LOC108190430	-1.15589	0.015565	uncharacterized LOC108190430
			klhl2	-1.1584	0.0172225	kelch-like family member 2
			glis2a	-1.15918	0.000109958	GLIS family zinc finger 2a
			dlg3	-1.15923	0.0034783	discs, large homolog 3 (Drosophila)
			map3k15	-1.15985	0.0276113	mitogen-activated protein kinase kinase kinase 15
			cnot6a	-1.15993	0.00219487	CCR4-NOT transcription complex, subunit 6a
			fam19a4b	-1.16106	0.0368314
			ift88	-1.16575	0.000116547	intraflagellar transport 88 homolog
			LOC101883024	-1.16579	0.000550469	transcription factor Sp2
			creb3l3l	-1.16909	0.00062124	cAMP responsive element binding protein 3-like 3 like
			slc17a7a	-1.16986	0.000800301	solute carrier family 17 member 7a
			fgd5a	-1.17086	0.000395085	FYVE, RhoGEF and PH domain containing 5a
			dgcr14	-1.17139	0.0106358
			trim13	-1.17153	6.60726e-07	tripartite motif containing 13
			cpeb4a	-1.17517	0.0191079	cytoplasmic polyadenylation element binding protein 4a
			lipib	-1.17727	0.0129248	lipase, member Ib
			si:dkeyp-69b9.3	-1.17746	0.00439191	si:dkeyp-69b9.3
			rnd2	-1.18025	0.000449905	Rho family GTPase 2
			hnrnpc	-1.18136	0.00063665	heterogeneous nuclear ribonucleoprotein C
			sall1a	-1.18243	0.000937604	spalt-like transcription factor 1a
			zc3h12b	-1.18267	0.0181966	zinc finger CCCH-type containing 12B
			rnaseh2b	-1.18297	0.00321771	ribonuclease H2, subunit B
			fam91a1	-1.18325	0.0487286	family with sequence similarity 91 member A1
			rab7	-1.18493	0.0045047
			fgf18b	-1.18528	0.000363078	fibroblast growth factor 18b
			bcl11ab	-1.18573	1.04586e-07	BAF chromatin remodeling complex subunit BCL11A b
			LOC101884676	-1.18694	0.0342667	MAM domain-containing glycosylphosphatidylinositol anchor protein 2-like
			pet117	-1.19205	0.00695217	PET117 homolog
			LOC100001051	-1.19523	0.00497325	glycine-rich cell wall structural protein-like
			crygm2d19	-1.19566	0.000265604	crystallin, gamma M2d19
			gria2a	-1.20205	9.05328e-10	glutamate receptor, ionotropic, AMPA 2a
			osbpl1a	-1.20355	0.00797026	oxysterol binding protein-like 1A
			wu:fb78f07	-1.20657	0.00448112	wu:fb78f07
			hdlbpb	-1.20789	1.39246e-06	high density lipoprotein binding protein b
			slc43a1a	-1.2089	0.0254354	solute carrier family 43 member 1a
			n4bp2	-1.21025	0.0161984	NEDD4 binding protein 2
			dhx8	-1.21223	2.97509e-06	DEAH (Asp-Glu-Ala-His) box polypeptide 8
			mta3	-1.21361	0.017946	metastasis associated 1 family, member 3
			socs7	-1.21844	0.04547	suppressor of cytokine signaling 7
			si:dkey-82j4.2	-1.21985	3.81704e-05	si:dkey-82j4.2
			si:dkeyp-75h12.2	-1.22133	0.0130521	si:dkeyp-75h12.2
			nup93	-1.22519	0.0141171	nucleoporin 93
			upf3b	-1.22992	0.0216375	UPF3B regulator of nonsense mediated mRNA decay
			lnx1	-1.2356	0.000705562	ligand of numb-protein X 1
			nr4a1	-1.23806	9.39679e-06	nuclear receptor subfamily 4, group A, member 1
			fam3a	-1.23823	7.3915e-06	family with sequence similarity 3 member A
			serpinc1	-1.23914	0.0012477	serpin peptidase inhibitor, clade C (antithrombin), member 1
			uchl3	-1.24035	0.0448394	ubiquitin carboxyl-terminal esterase L3 (ubiquitin thiolesterase)
			LOC571912	-1.24206	0.0344574	TatD DNase domain containing 3-like
			sdccag3	-1.24248	0.0375031
			skp2	-1.24289	0.0407954	S-phase kinase-associated protein 2, E3 ubiquitin protein ligase
			pde6d	-1.24774	0.00157299	phosphodiesterase 6D, cGMP-specific, rod, delta
			zcchc4	-1.24783	0.000939699	zinc finger, CCHC domain containing 4
			narf	-1.24818	0.0293986	nuclear prelamin A recognition factor
			ckmt2a	-1.25108	3.81704e-05	creatine kinase, mitochondrial 2a (sarcomeric)
			si:ch73-361p23.3	-1.25218	0.041688	si:ch73-361p23.3
			prune2	-1.25233	0.0336749	prune homolog 2 with BCH domain
			asxl1	-1.25339	0.000767995	ASXL transcriptional regulator 1
			mmrn2a	-1.2535	0.0019193	multimerin 2a
			crygm2d3	-1.25374	0.00651107	crystallin, gamma M2d3
			gnrh2	-1.25525	5.66827e-05	gonadotropin-releasing hormone 2
			rnf25	-1.25559	0.00113875	ring finger protein 25
			fzd9b	-1.25656	0.0345896	frizzled class receptor 9b
			tmeff2b	-1.25767	0.000250632	transmembrane protein with EGF-like and two follistatin-like domains 2b
			senp3a	-1.25859	0.0316366	SUMO specific peptidase 3a
			bhlhe41	-1.26337	7.9527e-05	basic helix-loop-helix family, member e41
			her15.1	-1.26647	4.22878e-06	hairy and enhancer of split-related 15, tandem duplicate 1
			dmtn	-1.26677	0.00489442	dematin actin binding protein
			arl5a	-1.26683	0.0381006	ADP-ribosylation factor-like 5A
			zgc:109889	-1.2694	0.00470348	zgc:109889
			diaph3	-1.27229	0.0356274	diaphanous-related formin 3
			rlf	-1.27454	7.48865e-05	rearranged L-myc fusion
			antxr2b	-1.27467	0.0336247	ANTXR cell adhesion molecule 2b
			cand2	-1.27854	0.00100459	cullin-associated and neddylation-dissociated 2 (putative)
			si:dkey-239i20.2	-1.27973	0.00536842	si:dkey-239i20.2
			rcan1a	-1.2828	0.0315627	regulator of calcineurin 1a
			ampd3b	-1.28562	0.00166509	adenosine monophosphate deaminase 3b
			nkap	-1.28907	0.00485186	NFKB activating protein
			thoc6	-1.29239	0.0432442	THO complex 6
			mthfd2	-1.29516	1.80799e-06	methylenetetrahydrofolate dehydrogenase (NADP+ dependent) 2, methenyltetrahydrofolate cyclohydrolase
			sp2	-1.29533	0.016661	sp2 transcription factor
			zbtb33	-1.29559	0.00394863	zinc finger and BTB domain containing 33
			LOC563780	-1.30041	0.0358336	uncharacterized LOC563780
			crygm2f	-1.3077	0.0280939	crystallin, gamma M2f
			abcc13	-1.30875	0.0296399	ATP-binding cassette, sub-family C (CFTR/MRP), member 13
			zgc:55558	-1.3101	0.00045905	zgc:55558
			crygm2d4	-1.31084	0.000884716	crystallin, gamma M2d4
			uggt2	-1.31167	2.44677e-05	UDP-glucose glycoprotein glucosyltransferase 2
			ccnl1a	-1.31255	0.000127374	cyclin L1a
			znf703	-1.31387	0.00684675	zinc finger protein 703
			kcnh3	-1.31474	0.0110638	potassium voltage-gated channel, subfamily H (eag-related), member 3
			LOC103911479	-1.31854	0.04937	uncharacterized LOC103911479
			col8a1a	-1.32255	0.0179819	collagen, type VIII, alpha 1a
			crygm2d9	-1.32721	8.98526e-08	crystallin, gamma M2d9
			nog3	-1.3273	0.0376176	noggin 3
			sdhc	-1.32943	0.0151063	succinate dehydrogenase complex, subunit C, integral membrane protein
			skor1b	-1.33228	6.37788e-05	SKI family transcriptional corepressor 1b
			arsk	-1.3324	0.000804516	arylsulfatase family, member K
			ppp1r27b	-1.33303	0.0498679	protein phosphatase 1, regulatory subunit 27b
			si:ch211-284e13.6	-1.33588	0.0443363	si:ch211-284e13.6
			ccdc149b	-1.33846	0.000197514	coiled-coil domain containing 149b
			maff	-1.34	0.0248324	v-maf avian musculoaponeurotic fibrosarcoma oncogene homolog F
			cercam	-1.34376	0.00763838	cerebral endothelial cell adhesion molecule
			cables2a	-1.34445	0.0172225	Cdk5 and Abl enzyme substrate 2a
			slc25a26	-1.34749	0.00327351	solute carrier family 25 member 26
			sssca1	-1.35114	0.000361617
			si:ch211-257p13.3	-1.35323	0.00178343	si:ch211-257p13.3
			sdhaf2	-1.3577	2.02575e-08	succinate dehydrogenase complex assembly factor 2
			noctb	-1.36189	0.00255428	nocturnin b
			vsx1	-1.36464	0.00707551	visual system homeobox 1 homolog, chx10-like
			pnisr	-1.36909	0.000113623	PNN-interacting serine/arginine-rich protein
			pde4ca	-1.36912	0.00432611	phosphodiesterase 4C, cAMP-specific a
			si:ch211-212k18.4	-1.36961	0.0100229	si:ch211-212k18.4
			heatr5a	-1.36972	0.0315248	HEAT repeat containing 5a
			mphosph8	-1.37186	6.24688e-05	M-phase phosphoprotein 8
			si:ch211-212k18.8	-1.37208	0.0137752	si:ch211-212k18.8
			huwe1	-1.3743	0.00112646	HECT, UBA and WWE domain containing E3 ubiquitin protein ligase 1
			fbxw11b	-1.38102	0.000603221	F-box and WD repeat domain containing 11b
			paqr5a	-1.38985	0.0393475	progestin and adipoQ receptor family member Va
			LOC100000748	-1.39476	0.0254467	uncharacterized LOC100000748
			paqr3b	-1.39575	0.0330398	progestin and adipoQ receptor family member IIIb
			zgc:114045	-1.3981	0.0143038	zgc:114045
			mospd1	-1.39843	0.000103225	motile sperm domain containing 1
			si:dkey-1c11.1	-1.40287	0.0251975	si:dkey-1c11.1
			uqcc3	-1.40356	0.0288978	ubiquinol-cytochrome c reductase complex assembly factor 3
			cbwd	-1.40435	0.000679843	COBW domain containing
			ccdc180	-1.4046	0.00603615	coiled-coil domain containing 180
			lepb	-1.40694	0.0167837	leptin b
			casp3a	-1.40727	0.0298173	caspase 3, apoptosis-related cysteine peptidase a
			rpl36a	-1.41034	1.70726e-11	ribosomal protein L36A
			scinla	-1.41274	3.8294e-05	scinderin like a
			tsc1b	-1.41862	0.000168563	TSC complex subunit 1b
			apof	-1.42637	0.0311329	apolipoprotein F
			ptrh2	-1.42914	0.00448112	peptidyl-tRNA hydrolase 2
			LOC101883131	-1.43131	0.00439191	uncharacterized LOC101883131
			islr2	-1.43254	0.000429743	immunoglobulin superfamily containing leucine-rich repeat 2
			plch2b	-1.43446	0.0226715	phospholipase C, eta 2b
			slc25a14	-1.43461	0.00367541	solute carrier family 25 member 14
			csnk1a1	-1.43962	0.00095306	casein kinase 1, alpha 1
			nicn1	-1.44127	0.0396977	nicolin 1
			adipor1a	-1.44255	0.00153358	adiponectin receptor 1a
			si:dkey-57a22.15	-1.45281	0.0051173	si:dkey-57a22.15
			grwd1	-1.45754	0.0284121	glutamate-rich WD repeat containing 1
			ca16b	-1.4608	2.30977e-05	carbonic anhydrase XVI b
			eif4eb	-1.46474	0.0276438	eukaryotic translation initiation factor 4eb
			LOC100330188	-1.4665	0.000266765	gastrula zinc finger protein XlCGF57.1-like
			kcnj2a	-1.46823	0.00606224	potassium inwardly rectifying channel subfamily J member 2a
			si:ch211-182d3.1	-1.47085	5.5942e-11	si:ch211-182d3.1
			pth1a	-1.47291	0.0348416	parathyroid hormone 1a
			kif20ba	-1.4772	0.0202774	kinesin family member 20Ba
			LOC100007824	-1.4801	0.0340104	uncharacterized LOC100007824
			ddx23	-1.4817	6.52855e-14	DEAD (Asp-Glu-Ala-Asp) box polypeptide 23
			rcvrna	-1.48304	0.00136481	recoverin a
			swi5	-1.48437	0.00359721	SWI5 homologous recombination repair protein
			wasla	-1.49331	5.44768e-05	WASP like actin nucleation promoting factor a
			LOC796940	-1.49652	0.00393238	gastrula zinc finger protein XlCGF8.2DB-like
			mfsd2ab	-1.50085	0.0264853	major facilitator superfamily domain containing 2ab
			LOC101882414	-1.5056	0.0236662	uncharacterized LOC101882414
			si:dkey-222p3.1	-1.50654	0.0364679	si:dkey-222p3.1
			trim63b	-1.50679	0.00448112	tripartite motif containing 63b
			cbx6b	-1.51096	2.2821e-10	chromobox homolog 6b
			tmem131	-1.52231	0.000129896	transmembrane protein 131
			csnk2a1	-1.52383	0.0207227	casein kinase 2, alpha 1 polypeptide
			tmppe	-1.52574	0.0178431	transmembrane protein with metallophosphoesterase domain
			wu:fb13g09	-1.52773	0.00750241	wu:fb13g09
			scg3	-1.52869	2.25146e-07	secretogranin III
			herc2	-1.53458	4.80529e-05	HECT and RLD domain containing E3 ubiquitin protein ligase 2
			crygm2d5	-1.54039	0.00255428	crystallin, gamma M2d5
			zgc:101806	-1.54121	0.000280433	zgc:101806
			gxylt2	-1.54165	0.0419704	glucoside xylosyltransferase 2
			rcc2	-1.54626	0.00258273	regulator of chromosome condensation 2
			pudp	-1.54731	0.00439261	pseudouridine 5'-phosphatase
			LOC100330746	-1.55123	7.8072e-05	secretogranin V
			asmt2	-1.55159	0.00857737	acetylserotonin O-methyltransferase 2
			arhgap35	-1.55482	0.000158268
			gpx1a	-1.55825	0.00154249	glutathione peroxidase 1a
			copb1	-1.56013	1.43418e-07	coatomer protein complex, subunit beta 1
			ttbk2b	-1.56065	0.00254084	tau tubulin kinase 2b
			si:ch211-202f5.2	-1.5676	0.00306026	si:ch211-202f5.2
			dclre1c	-1.57006	0.00612822	DNA cross-link repair 1C, PSO2 homolog (S. cerevisiae)
			phlda2	-1.57111	0.0258414	pleckstrin homology-like domain, family A, member 2
			LOC108181536	-1.58197	0.0432442	uncharacterized LOC108181536
			hspb2	-1.58672	0.00912005	heat shock protein, alpha-crystallin-related, b2
			panx1b	-1.58911	0.0364679	pannexin 1b
			smyhc3	-1.5942	0.000418538	slow myosin heavy chain 3
			erlin2	-1.59585	0.00286419	ER lipid raft associated 2
			LOC110438041	-1.60305	0.000706771	uncharacterized LOC110438041
			dnajb6b	-1.61493	0.00170004	DnaJ heat shock protein family (Hsp40) member B6b
			zgc:162144	-1.62004	0.0102455	zgc:162144
			rap1ab	-1.62086	0.00453595	RAP1A, member of RAS oncogene family b
			pdha1b	-1.62289	0.00151652	pyruvate dehydrogenase E1 alpha 1 subunit b
			s1pr1	-1.62981	0.000361617	sphingosine-1-phosphate receptor 1
			si:ch211-119o8.7	-1.63021	0.00391402
			zmym2	-1.64103	5.28919e-11	zinc finger, MYM-type 2
			sb:cb1058	-1.64403	0.00370527	sb:cb1058
			jac9	-1.64586	6.60726e-07	jacalin 9
			metap1d	-1.64782	0.00225514	methionyl aminopeptidase type 1D (mitochondrial)
			zgc:103692	-1.64878	0.0498679	zgc:103692
			ubxn8	-1.6551	9.05328e-10	UBX domain protein 8
			si:dkey-102f14.5	-1.66409	0.007728	si:dkey-102f14.5
			phf6	-1.67142	0.00321255	PHD finger protein 6
			ackr4b	-1.68676	0.00143361	atypical chemokine receptor 4b
			aff3	-1.68717	0.0120839	AF4/FMR2 family, member 3
			rrad	-1.68752	0.00114381	Ras-related associated with diabetes
			si:dkey-23o4.6	-1.69576	8.46155e-05	si:dkey-23o4.6
			crygm3	-1.6997	0.000324985	crystallin, gamma M3
			dapk2a	-1.70025	0.0167678	death-associated protein kinase 2a
			LOC101885117	-1.70386	0.0170403	uncharacterized LOC101885117
			LOC110439487	-1.70471	0.033885	uncharacterized LOC110439487
			ctdsp2	-1.70536	0.000122636	CTD (carboxy-terminal domain, RNA polymerase II, polypeptide A) small phosphatase 2
			syn1	-1.70581	0.00689993	synapsin I
			cep170ab	-1.71138	0.0199946	centrosomal protein 170Ab
			zrsr2	-1.72747	0.0395071	zinc finger (CCCH type), RNA-binding motif and serine/arginine rich 2
			LOC100536441	-1.73569	0.026226	gastrula zinc finger protein XlCGF8.2DB-like
			rps6kb1b	-1.74075	0.0416594	ribosomal protein S6 kinase b, polypeptide 1b
			slc38a8b	-1.75661	0.0220472	solute carrier family 38 member 8b
			LOC108181756	-1.75741	0.048502	uncharacterized LOC108181756
			dync2li1	-1.75991	0.00809228	dynein, cytoplasmic 2, light intermediate chain 1
			si:ch211-251p5.5	-1.76961	1.80799e-06
			her6	-1.77393	0.0079862	hairy-related 6
			srsf7a	-1.77739	3.30384e-07	serine and arginine rich splicing factor 7a
			ctdspl3	-1.78199	0.00258031	CTD (carboxy-terminal domain, RNA polymerase II, polypeptide A) small phosphatase like 3
			abcc10	-1.78329	0.00224112	ATP-binding cassette, sub-family C (CFTR/MRP), member 10
			zgc:193505	-1.78616	0.0161312	zgc:193505
			churc1	-1.79387	0.00949498	churchill domain containing 1
			znf646	-1.8074	0.00299734	zinc finger protein 646
			ndufa1	-1.81092	2.08254e-06	NADH:ubiquinone oxidoreductase subunit A1
			hspa14	-1.81472	0.0244798	heat shock protein 14
			ikzf5	-1.81594	0.00271415	IKAROS family zinc finger 5
			tmem110	-1.81844	0.00098422
			vps37b	-1.82434	0.0308811	VPS37B subunit of ESCRT-I
			calcr	-1.84791	0.000286603	calcitonin receptor
			actl6a	-1.85522	0.00165359	actin-like 6A
			tbx2a	-1.8623	0.00745307	T-box transcription factor 2a
			glulb	-1.86651	0.0150214	glutamate-ammonia ligase (glutamine synthase) b
			klf2a	-1.87099	3.72701e-05	Kruppel-like factor 2a
			tradd	-1.87284	0.0164587	tnfrsf1a-associated via death domain
			si:ch73-116o1.2	-1.8748	0.0231958	si:ch73-116o1.2
			rorca	-1.87689	0.0281288	RAR-related orphan receptor C a
			sclt1	-1.89287	1.05639e-15	sodium channel and clathrin linker 1
			LOC100534851	-1.89296	1.80799e-06	uncharacterized LOC100534851
			ttpal	-1.90054	0.0209749	tocopherol (alpha) transfer protein-like
			skap1	-1.90148	0.000416133	src kinase associated phosphoprotein 1
			LOC108190446	-1.90725	0.045127	poly(rC)-binding protein 3-like
			LOC101886537	-1.91056	5.20383e-06	C-type lectin domain family 4 member K-like
			tmprss13b	-1.91354	0.0194322	transmembrane serine protease 13b
			cald1a	-1.93434	4.70474e-09	caldesmon 1a
			pcmtd2	-1.94533	0.00264331
			si:dkey-43b14.8	-1.95058	0.00831548	si:dkey-43b14.8
			mrpl47	-1.95932	0.0207227	mitochondrial ribosomal protein L47
			apitd1	-1.96453	0.0130721
			tmem106a	-1.97429	1.51883e-07	transmembrane protein 106A
			si:dkey-36g24.3	-1.97473	0.000165436
			zgc:109982	-1.98205	0.00827909	zgc:109982
			LOC100329813	-1.98888	6.66871e-15	myosin-7
			LOC100329748	-1.99105	6.09308e-07	myosin-7-like
			cbx7b	-1.99254	0.048318	chromobox homolog 7b
			c7b	-1.99383	0.000129896	complement component 7b
			ctps1b	-1.99425	0.0323504	CTP synthase 1b
			zgc:123321	-1.99557	0.000873256	zgc:123321
			LOC110438555	-2.04799	0.0091927	protein TonB-like
			rpl12	-2.05175	0.0398381	ribosomal protein L12
			rergla	-2.0531	0.00912005	RERG/RAS-like a
			serac1	-2.06906	0.00109202	serine active site containing 1
			zgc:110319	-2.08649	0.000376113	zgc:110319
			LOC100331720	-2.08747	0.00630507	uncharacterized LOC100331720
			tmx2a	-2.08827	0.000158268	thioredoxin-related transmembrane protein 2a
			alpk3b	-2.09649	0.000158929	alpha-kinase 3b
			ythdf3	-2.10513	0.00234162	YTH N(6)-methyladenosine RNA binding protein 3
			pimr51	-2.1265	0.00181262	Pim proto-oncogene, serine/threonine kinase, related 51
			zgc:112332	-2.12838	4.69822e-05	zgc:112332
			LOC103909481	-2.15258	0.00698772	uncharacterized LOC103909481
			irak1bp1	-2.16666	0.0364034	interleukin-1 receptor-associated kinase 1 binding protein 1
			adh8b	-2.17485	0.0125851	alcohol dehydrogenase 8b
			psma5	-2.17516	0.0298173	proteasome 20S subunit alpha 5
			psme3	-2.17989	4.20409e-12	proteasome activator subunit 3
			ccl20a.3	-2.18237	0.0177204	chemokine (C-C motif) ligand 20a, duplicate 3
			myt1a	-2.18978	2.57962e-07	myelin transcription factor 1a
			jac8	-2.19699	4.09567e-06	jacalin 8
			tfg	-2.20456	2.25488e-05	trafficking from ER to golgi regulator
			LOC108190699	-2.20589	0.00197013	transposon Tf2-1 polyprotein
			si:ch211-113e8.3	-2.22392	7.26082e-06	si:ch211-113e8.3
			LOC110437857	-2.25484	0.0349668	glutamine-rich protein 1-like
			ppp2cb	-2.27008	1.7533e-12	protein phosphatase 2, catalytic subunit, beta isozyme
			adck2	-2.27764	0.0419023	aarF domain containing kinase 2
			LOC110440160	-2.31016	9.16046e-05	ras association domain-containing protein 4-like
			LOC100148752	-2.32576	0.0189202	nonsense-mediated mRNA decay protein 2-like
			si:ch211-175f11.5	-2.3305	7.05769e-14	si:ch211-175f11.5
			LOC100003704	-2.34146	0.00359827	protein sprouty homolog 2-like
			cox11	-2.35254	0.000384162	cytochrome c oxidase assembly homolog 11 (yeast)
			LOC108183934	-2.35256	0.00651909	uncharacterized LOC108183934
			arih1l	-2.37276	4.60666e-06	ariadne homolog, ubiquitin-conjugating enzyme E2 binding protein, 1 like
			trappc2l	-2.38877	0.0114496	trafficking protein particle complex 2-like
			mrpl18	-2.42248	0.00772037	mitochondrial ribosomal protein L18
			LOC108190717	-2.42409	6.54611e-16	uncharacterized LOC108190717
			LOC108183846	-2.43927	0.00111227	uncharacterized LOC108183846
			mcfd2	-2.48406	0.012169	multiple coagulation factor deficiency 2
			si:ch211-139a5.9	-2.5127	8.40348e-05	si:ch211-139a5.9
			sh3rf2	-2.55514	0.0221019	SH3 domain containing ring finger 2
			wdr74	-2.57431	0.0293075	WD repeat domain 74
			ctdnep1a	-2.59367	0.00124194	CTD nuclear envelope phosphatase 1a
			mrps26	-2.60675	0.00136481	mitochondrial ribosomal protein S26
			asb13a.1	-2.80478	0.0376805	ankyrin repeat and SOCS box containing 13a, tandem duplicate 1
			LOC100001479	-2.81505	0.00896275	glucose-dependent insulinotropic receptor-like
			guca1b	-2.82178	1.35688e-05	guanylate cyclase activator 1B
			ttc33	-2.83468	0.0021029	tetratricopeptide repeat domain 33
			ctrb1	-2.88084	0.006153	chymotrypsinogen B1
			plk2b	-2.90319	0.00536842	polo-like kinase 2b (Drosophila)
			pvalb2	-2.96238	1.80799e-06	parvalbumin 2
			mrps36	-3.11408	2.14146e-06	mitochondrial ribosomal protein S36
			ssr3	-3.21793	0.00033964	signal sequence receptor, gamma
			fbp1b	-3.24787	0.0034783	fructose-1,6-bisphosphatase 1b
			mt2	-3.24924	0.000744113	metallothionein 2
			ccdc115	-3.33447	3.05278e-05	coiled-coil domain containing 115
			gngt1	-3.42844	4.30008e-06	guanine nucleotide binding protein (G protein), gamma transducing activity polypeptide 1
			polr1d	-3.62844	0.0063629	RNA polymerase I and III subunit D
			LOC100003687	-3.97378	6.15035e-05	uncharacterized LOC100003687
			rpl13a	-3.98498	4.35055e-10	ribosomal protein L13a
			nr2e3	-4.06488	1.39392e-07	nuclear receptor subfamily 2, group E, member 3
			LOC108180185	-4.11374	0.00394863	uncharacterized LOC108180185
			cxl34b.11	-4.13147	0.00139682	CX chemokine ligand 34b, duplicate 11
			LOC103909923	-4.46498	1.04682e-10

## Sheet: Suppl.4
			Developmental defects and behavioural changes in a diet-induced inflammation model of zebrafish Saima Rehman, Adnan H. Gora, Shubham Varshney, Jorge Dias, Pål Asgeir Olsvik, Jorge M. O. Fernandes, Sylvia Brugman,Viswanath Kiron
			Supplementary Table 4. Differentially expressed genes obtained by comparing β-glucan (BG) group with control group (CT)
			Gene	log2FoldChange	padj	Genenames
			ccl34b.1	-5.53497	0.000139768	chemokine (C-C motif) ligand 34b, duplicate 1
			epd	-5.18551	7.76045e-05	ependymin
			cxl34b.11	-4.24505	0.00204394	CX chemokine ligand 34b, duplicate 11
			zmp:0000000906	-4.22095	3.05515e-07	zmp:0000000906
			LOC562564	-4.0607	7.1377e-06	uncharacterized LOC562564
			polr1d	-3.98558	0.00648119	RNA polymerase I and III subunit D
			zgc:77118	-3.57998	0.000406752	zgc:77118
			zgc:123321	-3.42175	0.00504136	zgc:123321
			jac8	-3.35232	1.17859e-31	jacalin 8
			rpl30	-3.3236	0.00308727	ribosomal protein L30
			pbdc1	-3.24408	3.64979e-05	polysaccharide biosynthesis domain containing 1
			guca1b	-3.23254	9.44777e-07	guanylate cyclase activator 1B
			zgc:171713	-3.22383	0.0164828
			hoxb8b	-3.21356	6.72494e-05	homeobox B8b
			LOC100003687	-3.20834	0.000131806	uncharacterized LOC100003687
			cart2	-3.18098	3.02067e-07	cocaine- and amphetamine-regulated transcript 2
			LOC110437857	-3.17696	0.00119195	glutamine-rich protein 1-like
			glod4	-3.14716	1.17991e-05	glyoxalase domain containing 4
			ppp1r3b	-3.12899	0.00127109	protein phosphatase 1, regulatory subunit 3B
			chchd10	-3.08975	0.00345725	coiled-coil-helix-coiled-coil-helix domain containing 10
			mt2	-2.98637	0.00121758	metallothionein 2
			LOC796940	-2.86001	5.85475e-08	gastrula zinc finger protein XlCGF8.2DB-like
			jagn1a	-2.83226	7.75709e-06	jagunal homolog 1a
			LOC101884462	-2.79965	0.000442615	putative nuclease HARBI1
			klf2a	-2.79866	2.93728e-15	Kruppel-like factor 2a
			ppp2r4	-2.78676	2.24504e-05
			tmx2a	-2.72256	3.09854e-06	thioredoxin-related transmembrane protein 2a
			nicn1	-2.71754	0.00385613	nicolin 1
			psme3	-2.71	2.74556e-29	proteasome activator subunit 3
			manf	-2.70425	0.000526787	mesencephalic astrocyte-derived neurotrophic factor
			hamp	-2.68936	0.000788363	hepcidin antimicrobial peptide
			si:ch211-175f11.5	-2.64563	1.30557e-14	si:ch211-175f11.5
			rcn3	-2.61013	0.0472365	reticulocalbin 3, EF-hand calcium binding domain
			LOC108190699	-2.54333	2.65231e-06	transposon Tf2-1 polyprotein
			LOC108179231	-2.52812	0.000352582	alpha-2-macroglobulin-like
			LOC100148752	-2.52605	0.00605021	nonsense-mediated mRNA decay protein 2-like
			ccdc115	-2.50639	0.0421457	coiled-coil domain containing 115
			pvalb2	-2.49215	2.55148e-05	parvalbumin 2
			gpx1a	-2.47773	1.67284e-06	glutathione peroxidase 1a
			jac9	-2.47317	9.66989e-15	jacalin 9
			metap1	-2.4642	0.00743121	methionyl aminopeptidase 1
			si:ch211-163l21.11	-2.45319	0.00258767	si:ch211-163l21.11
			crybb2	-2.45056	9.9722e-08	crystallin, beta B2
			adck2	-2.44237	0.0182855	aarF domain containing kinase 2
			LOC110438851	-2.43789	0.00217946	protocadherin gamma-A5-like
			crygm3	-2.41702	0.00632942	crystallin, gamma M3
			pimr51	-2.40747	0.00030774	Pim proto-oncogene, serine/threonine kinase, related 51
			alpk3b	-2.36013	8.02492e-05	alpha-kinase 3b
			dapk2a	-2.33149	0.0063841	death-associated protein kinase 2a
			nr2e3	-2.32602	0.00029333	nuclear receptor subfamily 2, group E, member 3
			phlda2	-2.32497	0.000953534	pleckstrin homology-like domain, family A, member 2
			gdpd4b	-2.32445	0.0148274	glycerophosphodiester phosphodiesterase domain containing 4b
			LOC100332535	-2.306	0.0013512	uncharacterized LOC100332535
			zgc:174895	-2.29791	0.00526334	zgc:174895
			sb:cb1058	-2.29686	0.000143072	sb:cb1058
			glrbb	-2.29568	0.0017334	glycine receptor, beta b
			arf4b	-2.21626	0.0112909	ADP-ribosylation factor 4b
			LOC100329748	-2.21364	3.46791e-14	myosin-7-like
			crygm2d4	-2.17715	4.00441e-13	crystallin, gamma M2d4
			creld2	-2.17137	1.61853e-05	cysteine-rich with EGF-like domains 2
			actl6a	-2.1646	0.000289924	actin-like 6A
			pth1a	-2.15378	0.000840052	parathyroid hormone 1a
			ssr3	-2.1465	0.0449003	signal sequence receptor, gamma
			LOC101882959	-2.14576	0.0130667	uncharacterized LOC101882959
			rab34a	-2.13375	0.00907566	RAB34, member RAS oncogene family a
			si:ch73-116o1.2	-2.10264	0.0151614	si:ch73-116o1.2
			gadd45ga	-2.09982	0.00091703	growth arrest and DNA-damage-inducible, gamma a
			plk2b	-2.09104	1.58513e-14	polo-like kinase 2b (Drosophila)
			azin1b	-2.08996	0.0135051	antizyme inhibitor 1b
			jade1	-2.05814	0.00231625	jade family PHD finger 1
			ctdnep1a	-2.05768	0.00200691	CTD nuclear envelope phosphatase 1a
			morn2	-2.03537	0.00727667	MORN repeat containing 2
			LOC100536441	-2.03489	0.00792751	gastrula zinc finger protein XlCGF8.2DB-like
			mustn1b	-2.02866	0.0147664	musculoskeletal, embryonic nuclear protein 1b
			coro1a	-2.01812	0.0155697	coronin, actin binding protein, 1A
			aff3	-2.01526	0.0191419	AF4/FMR2 family, member 3
			LOC103909481	-1.99719	2.8401e-05	uncharacterized LOC103909481
			vps37b	-1.98933	0.00746996	VPS37B subunit of ESCRT-I
			cryl1	-1.98721	1.47126e-05	crystallin, lambda 1
			naf1	-1.98148	0.0216967	nuclear assembly factor 1 homolog (S. cerevisiae)
			gnao1b	-1.98086	0.0251659	guanine nucleotide binding protein (G protein), alpha activating activity polypeptide O, b
			zgc:55413	-1.97894	0.000263117	zgc:55413
			mrgbp	-1.977	0.00571028	MRG/MORF4L binding protein
			LOC110440199	-1.96372	0.0267625	uncharacterized LOC110440199
			LOC570405	-1.95932	0.0258351	histone H3-like
			gc3	-1.94777	2.19874e-09
			spryd7b	-1.94372	0.00371403	SPRY domain containing 7b
			sh2b1	-1.93825	2.77128e-06	SH2B adaptor protein 1
			rap1ab	-1.9217	0.000531028	RAP1A, member of RAS oncogene family b
			smyhc3	-1.92118	1.12044e-06	slow myosin heavy chain 3
			si:dkey-18a10.3	-1.91596	7.74262e-08	si:dkey-18a10.3
			med25	-1.90888	1.45356e-08	mediator complex subunit 25
			senp3a	-1.9077	0.000579821	SUMO specific peptidase 3a
			LOC100149563	-1.8912	0.0195523	uncharacterized LOC100149563
			ppp1r27b	-1.8709	0.0120462	protein phosphatase 1, regulatory subunit 27b
			LOC110440160	-1.86996	0.00945057	ras association domain-containing protein 4-like
			laptm4b	-1.85882	0.000136263	lysosomal protein transmembrane 4 beta
			herc2	-1.85815	1.78913e-09	HECT and RLD domain containing E3 ubiquitin protein ligase 2
			eif4eb	-1.8503	5.40427e-05	eukaryotic translation initiation factor 4eb
			scinla	-1.85026	6.18007e-09	scinderin like a
			eif4a1b	-1.84581	0.0428762	eukaryotic translation initiation factor 4A1B
			skap1	-1.84071	1.93354e-05	src kinase associated phosphoprotein 1
			phf20b	-1.82413	0.00417062	PHD finger protein 20, b
			ifrd2	-1.8202	0.0125772	interferon-related developmental regulator 2
			hbae5	-1.81582	0.000502972	hemoglobin, alpha embryonic 5
			LOC100333484	-1.81493	0.00589064	integrin alpha-2
			LOC108183562	-1.81196	0.027708	NACHT, LRR and PYD domains-containing protein 4-like
			mfsd13a	-1.8111	0.00240597	major facilitator superfamily domain containing 13A
			ppp2cb	-1.80853	1.46228e-08	protein phosphatase 2, catalytic subunit, beta isozyme
			syn1	-1.80832	0.000325768	synapsin I
			fzd9b	-1.80052	0.0199276	frizzled class receptor 9b
			pcmtl	-1.78936	0.00119351	l-isoaspartyl protein carboxyl methyltransferase, like
			rergla	-1.78729	0.0115749	RERG/RAS-like a
			crygm2d20	-1.77651	3.03572e-09	crystallin, gamma M2d20
			camkk1b	-1.77589	0.00197477	calcium/calmodulin-dependent protein kinase kinase 1, alpha b
			LOC110439487	-1.77482	0.0344501	uncharacterized LOC110439487
			nudcd2	-1.77438	0.00464017	NudC domain containing 2
			rps6kb1a	-1.77353	3.18047e-09	ribosomal protein S6 kinase b, polypeptide 1a
			psmd10	-1.76798	0.00150001	proteasome 26S subunit, non-ATPase 10
			LOC101886537	-1.76626	9.34032e-05	C-type lectin domain family 4 member K-like
			tmem110	-1.74674	5.09137e-06
			alg12	-1.74573	0.000481454	ALG12 alpha-1,6-mannosyltransferase
			dync2li1	-1.74552	0.00155635	dynein, cytoplasmic 2, light intermediate chain 1
			hecw2a	-1.74442	0.0127427	HECT, C2 and WW domain containing E3 ubiquitin protein ligase 2a
			nxt2	-1.73414	7.18078e-07	nuclear transport factor 2-like export factor 2
			slc38a8b	-1.72742	0.0005256	solute carrier family 38 member 8b
			itga6b	-1.72257	0.00175921	integrin, alpha 6b
			si:busm1-163l24.3	-1.72154	0.0405078	si:busm1-163l24.3
			LOC100329813	-1.71292	1.00911e-16	myosin-7
			plch2b	-1.71259	0.0261973	phospholipase C, eta 2b
			si:dkeyp-35e5.5	-1.71245	0.006889	si:dkeyp-35e5.5
			s1pr1	-1.71175	3.4212e-05	sphingosine-1-phosphate receptor 1
			mrps16	-1.711	0.000593021	mitochondrial ribosomal protein S16
			LOC108190717	-1.71075	2.89726e-11	uncharacterized LOC108190717
			metap1d	-1.70757	0.00432109	methionyl aminopeptidase type 1D (mitochondrial)
			tspan14	-1.70591	0.00383203	tetraspanin 14
			cdc42ep5	-1.69922	0.00021199	CDC42 effector protein (Rho GTPase binding) 5
			rcvrna	-1.69186	2.88514e-11	recoverin a
			si:ch211-139a5.9	-1.68843	0.00403465	si:ch211-139a5.9
			zgc:55558	-1.68814	0.024734	zgc:55558
			gnrh2	-1.68743	9.70932e-09	gonadotropin-releasing hormone 2
			si:ch211-202f5.2	-1.68366	0.000709831	si:ch211-202f5.2
			zgc:162144	-1.68051	0.00683987	zgc:162144
			lctla	-1.67294	2.12733e-05	lactase-like a
			atp1a1b	-1.67216	0.00683987	ATPase Na+/K+ transporting subunit alpha 1b
			copb1	-1.66948	2.74572e-08	coatomer protein complex, subunit beta 1
			clta	-1.66365	0.00648119	clathrin, light chain A
			rorca	-1.6622	0.0342619	RAR-related orphan receptor C a
			LOC108179505	-1.65637	0.019623	uncharacterized LOC108179505
			si:dkey-23o4.6	-1.65629	0.000817326	si:dkey-23o4.6
			si:ch211-113e8.3	-1.64383	0.0101643	si:ch211-113e8.3
			hspb2	-1.64086	0.0220684	heat shock protein, alpha-crystallin-related, b2
			mfsd2ab	-1.63069	0.00104131	major facilitator superfamily domain containing 2ab
			wu:fb13g09	-1.63065	0.000333599	wu:fb13g09
			ythdf3	-1.62843	0.0256308	YTH N(6)-methyladenosine RNA binding protein 3
			si:dkey-102f14.5	-1.62565	0.0127502	si:dkey-102f14.5
			crygm2d7	-1.61921	0.0293713	crystallin, gamma M2d7
			LOC101886348	-1.61855	0.000651823	gastrula zinc finger protein XlCGF8.2DB-like
			serac1	-1.61845	0.00288101	serine active site containing 1
			brpf3a	-1.61808	0.0202701	bromodomain and PHD finger containing, 3a
			arhgap20	-1.61453	0.0056198	Rho GTPase activating protein 20
			c7b	-1.61342	0.00202934	complement component 7b
			gapvd1	-1.60861	0.000891205	GTPase activating protein and VPS9 domains 1
			slc4a4b	-1.60784	4.86215e-10	solute carrier family 4 member 4b
			tbx2a	-1.60732	0.0016743	T-box transcription factor 2a
			crygm2d5	-1.60303	0.0187729	crystallin, gamma M2d5
			apof	-1.59882	0.00395182	apolipoprotein F
			gxylt2	-1.59363	0.00775285	glucoside xylosyltransferase 2
			zgc:158291	-1.58891	0.0127323	zgc:158291
			calcr	-1.5865	0.000793734	calcitonin receptor
			crygm2f	-1.58061	0.0265909	crystallin, gamma M2f
			rcvrn2	-1.5781	0.000719196	recoverin 2
			antxr2a	-1.57231	3.51563e-05	ANTXR cell adhesion molecule 2a
			jak1	-1.57047	0.00213856	Janus kinase 1
			lrrc3	-1.56983	0.00984016	leucine rich repeat containing 3
			mxi1	-1.5653	0.023542	max interactor 1, dimerization protein
			uggt2	-1.56376	1.81736e-08	UDP-glucose glycoprotein glucosyltransferase 2
			arfip2b	-1.55812	0.00411747	ADP-ribosylation factor interacting protein 2b
			scg3	-1.55659	0.00119351	secretogranin III
			trim63b	-1.55647	0.00212616	tripartite motif containing 63b
			si:dkey-264b2.3	-1.55448	0.0287988	si:dkey-264b2.3
			dnajb6b	-1.55088	0.00554474	DnaJ heat shock protein family (Hsp40) member B6b
			dnajb5	-1.55006	0.0114362	DnaJ heat shock protein family (Hsp40) member B5
			si:ch1073-228j22.2	-1.54809	0.000310338	si:ch1073-228j22.2
			mphosph8	-1.5478	1.67939e-05	M-phase phosphoprotein 8
			erlin2	-1.54626	0.00216197	ER lipid raft associated 2
			pcmtd2	-1.54479	0.00768583
			snphb	-1.53749	0.00420624	syntaphilin b
			hsd20b2	-1.53713	0.0119496	hydroxysteroid (20-beta) dehydrogenase 2
			mospd1	-1.53709	8.81763e-06	motile sperm domain containing 1
			proca1	-1.53637	0.0218876	protein interacting with cyclin A1
			crygm2d9	-1.53227	1.12316e-07	crystallin, gamma M2d9
			ywhae1	-1.53143	7.08904e-07	tyrosine 3-monooxygenase/tryptophan 5-monooxygenase activation protein, epsilon polypeptide 1
			tmprss13b	-1.53095	0.0195523	transmembrane serine protease 13b
			LOC100534851	-1.53052	0.00851438	uncharacterized LOC100534851
			LOC110437854	-1.52991	0.00605021	molybdopterin synthase sulfur carrier subunit-like
			LOC103911725	-1.52991	0.00605021	molybdopterin synthase catalytic subunit-like
			creb3l3l	-1.52845	5.32148e-08	cAMP responsive element binding protein 3-like 3 like
			csnk1a1	-1.52666	0.0187872	casein kinase 1, alpha 1
			LOC110439352	-1.51817	0.0265909	uncharacterized LOC110439352
			rgs2	-1.51446	0.000159446	regulator of G protein signaling 2
			ubac1	-1.51087	0.00594513	UBA domain containing 1
			LOC100007824	-1.50889	0.00363897	uncharacterized LOC100007824
			ccnl1a	-1.50738	9.96786e-05	cyclin L1a
			si:dkey-46a10.3	-1.50459	0.000758295	si:dkey-46a10.3
			dclre1c	-1.50282	0.023824	DNA cross-link repair 1C, PSO2 homolog (S. cerevisiae)
			shc2	-1.50146	0.0171921	SHC (Src homology 2 domain containing) transforming protein 2
			pde6d	-1.49953	3.96762e-05	phosphodiesterase 6D, cGMP-specific, rod, delta
			atp10a	-1.49868	0.000282497	ATPase phospholipid transporting 10A
			msnb	-1.49764	0.00120227	moesin b
			jac6	-1.49039	0.00276538	jacalin 6
			csnk2a1	-1.48561	1.84676e-06	casein kinase 2, alpha 1 polypeptide
			slc2a1a	-1.48502	6.92429e-07	solute carrier family 2 member 1a
			gja8b	-1.48284	0.000585679	gap junction protein alpha 8 paralog b
			pank4	-1.48158	0.0465733	pantothenate kinase 4
			rbm18	-1.48075	0.00522042	RNA binding motif protein 18
			peli1b	-1.47938	0.00741553	pellino E3 ubiquitin protein ligase 1b
			kcnh3	-1.47821	0.0120182	potassium voltage-gated channel, subfamily H (eag-related), member 3
			sdcbp2	-1.47436	3.124e-05	syndecan binding protein (syntenin) 2
			rrm2b	-1.47191	0.00476976	ribonucleotide reductase M2 b
			LOC101882112	-1.47118	0.00618885	sushi, nidogen and EGF-like domain-containing protein 1
			kalrnb	-1.47022	0.00034344	kalirin RhoGEF kinase b
			srsf7a	-1.46857	2.91453e-07	serine and arginine rich splicing factor 7a
			ampd3b	-1.46657	4.79588e-06	adenosine monophosphate deaminase 3b
			crfb1	-1.46425	0.00474008	cytokine receptor family member b1
			si:dkey-83h2.2	-1.464	0.000834129	si:dkey-83h2.2
			mthfd1a	-1.45963	0.0226127	methylenetetrahydrofolate dehydrogenase (NADP+ dependent) 1a, methenyltetrahydrofolate cyclohydrolase, formyltetrahydrofolate synthetase
			ponzr6	-1.4564	0.0246106	plac8 onzin related protein 6
			adra2a	-1.45395	0.0268118	adrenoceptor alpha 2A
			arih1l	-1.45359	0.0311828	ariadne homolog, ubiquitin-conjugating enzyme E2 binding protein, 1 like
			slc17a7a	-1.45217	0.00376732	solute carrier family 17 member 7a
			plppr3b	-1.4518	0.000918863	phospholipid phosphatase related 3b
			polh	-1.4501	0.0129659	polymerase (DNA directed), eta
			si:dkeyp-11e3.1	-1.44465	0.0284119	si:dkeyp-11e3.1
			naa50	-1.44451	0.00361438	N(alpha)-acetyltransferase 50, NatE catalytic subunit
			si:ch211-257p13.3	-1.44191	6.60365e-05	si:ch211-257p13.3
			dlg3	-1.43832	1.78913e-09	discs, large homolog 3 (Drosophila)
			tm9sf3	-1.43775	0.000676222	transmembrane 9 superfamily member 3
			fam204a	-1.43626	2.04458e-07	family with sequence similarity 204 member A
			LOC561565	-1.43335	0.00106919	neuropeptide FF receptor 2
			crata	-1.42966	0.005086	carnitine O-acetyltransferase a
			LOC108183934	-1.42892	0.0338506	uncharacterized LOC108183934
			mipa	-1.42778	2.14078e-05	major intrinsic protein of lens fiber a
			mfap3l	-1.42328	0.000108113	microfibril associated protein 3 like
			LOC563780	-1.42079	0.00027177	uncharacterized LOC563780
			psma5	-1.41891	0.0198779	proteasome 20S subunit alpha 5
			si:zfos-375h5.1	-1.41604	0.00699997	si:zfos-375h5.1
			anxa3b	-1.41464	0.000474103	annexin A3b
			cbx6b	-1.41368	4.741e-08	chromobox homolog 6b
			f9b	-1.41347	0.022275	coagulation factor IXb
			defbl2	-1.40959	0.00440574	defensin, beta-like 2
			znf646	-1.40662	0.0368166	zinc finger protein 646
			si:ch211-119o8.7	-1.40115	0.00456768
			rrad	-1.40077	0.000428767	Ras-related associated with diabetes
			pdha1b	-1.40069	0.00808042	pyruvate dehydrogenase E1 alpha 1 subunit b
			zgc:193505	-1.39805	0.0330352	zgc:193505
			bfb	-1.39783	0.00292117	complement component bfb
			bbs4	-1.39669	0.0133685	Bardet-Biedl syndrome 4
			mcf2lb	-1.3956	3.48468e-05	mcf.2 cell line derived transforming sequence-like b
			lepr	-1.3954	6.50636e-05	leptin receptor
			ackr4b	-1.39533	0.0230589	atypical chemokine receptor 4b
			wasla	-1.38831	4.00493e-11	WASP like actin nucleation promoting factor a
			si:dkey-222p3.1	-1.38814	0.022275	si:dkey-222p3.1
			ccdc160	-1.38561	0.000806803	coiled-coil domain containing 160
			zgc:112980	-1.3839	0.00908351	zgc:112980
			islr2	-1.38283	2.38267e-07	immunoglobulin superfamily containing leucine-rich repeat 2
			pgrmc2	-1.37738	7.95547e-09	progesterone receptor membrane component 2
			si:dkey-43b14.8	-1.37671	0.0330912	si:dkey-43b14.8
			flna	-1.37293	9.54613e-06	filamin A, alpha (actin binding protein 280)
			si:dkey-7k24.5	-1.37289	0.000811558	si:dkey-7k24.5
			gabrp	-1.37075	0.00301366	gamma-aminobutyric acid (GABA) A receptor, pi
			fpgs	-1.37041	0.0300955	folylpolyglutamate synthase
			grxcr1	-1.36742	0.00244538
			paqr5a	-1.36608	0.029599	progestin and adipoQ receptor family member Va
			prkg1b	-1.36473	3.64127e-07	protein kinase cGMP-dependent 1b
			fgd5a	-1.36458	1.14656e-07	FYVE, RhoGEF and PH domain containing 5a
			arhgef9b	-1.35894	3.66827e-12	Cdc42 guanine nucleotide exchange factor (GEF) 9b
			myt1a	-1.35831	2.98353e-08	myelin transcription factor 1a
			gpr37l1b	-1.35817	0.0320997	G protein-coupled receptor 37 like 1b
			selt1b	-1.35789	0.0233126
			LOC101884727	-1.35534	0.0299467	uncharacterized LOC101884727
			tmem230a	-1.35356	0.00848535	transmembrane protein 230a
			ubxn8	-1.35337	0.0439782	UBX domain protein 8
			zmp:0000001018	-1.34943	0.0171345	zmp:0000001018
			htr7b	-1.3493	3.07429e-05	5-hydroxytryptamine (serotonin) receptor 7b
			zc3h12b	-1.3478	0.0182855	zinc finger CCCH-type containing 12B
			gspt1	-1.34708	0.000189779	G1 to S phase transition 1
			skp2	-1.34215	0.024734	S-phase kinase-associated protein 2, E3 ubiquitin protein ligase
			mus81	-1.34145	0.00990203	MUS81 structure-specific endonuclease subunit
			mpp4a	-1.3402	0.000144802	membrane protein, palmitoylated 4a (MAGUK p55 subfamily member 4)
			cald1a	-1.33855	1.7515e-06	caldesmon 1a
			spon2a	-1.33839	0.0260911	spondin 2a, extracellular matrix protein
			crygm2d19	-1.33691	0.00711259	crystallin, gamma M2d19
			pudp	-1.3361	0.0151611	pseudouridine 5'-phosphatase
			osbpl1a	-1.33454	4.05479e-08	oxysterol binding protein-like 1A
			arsk	-1.32804	0.00220962	arylsulfatase family, member K
			capn3b	-1.3189	0.0182905	calpain 3b
			zbtb11	-1.31863	0.0395748	zinc finger and BTB domain containing 11
			dr1	-1.31808	1.21357e-05	down-regulator of transcription 1
			dhx8	-1.31756	6.64062e-09	DEAH (Asp-Glu-Ala-His) box polypeptide 8
			cep170aa	-1.31735	2.72843e-06	centrosomal protein 170Aa
			LOC101883024	-1.31375	2.04985e-05	transcription factor Sp2
			fkbp1ab	-1.3137	0.0208823	FKBP prolyl isomerase 1Ab
			ctdsp2	-1.30783	0.0191626	CTD (carboxy-terminal domain, RNA polymerase II, polypeptide A) small phosphatase 2
			glis2a	-1.30463	4.07364e-06	GLIS family zinc finger 2a
			narf	-1.30424	0.0203111	nuclear prelamin A recognition factor
			mrrf	-1.30232	5.47326e-06	mitochondrial ribosome recycling factor
			pds5a	-1.30007	6.11973e-05	PDS5 cohesin associated factor A
			slc25a14	-1.30001	0.000668094	solute carrier family 25 member 14
			armc8	-1.29839	0.00616708	armadillo repeat containing 8
			rpl36a	-1.29717	2.40506e-10	ribosomal protein L36A
			uacaa	-1.29648	0.010437	uveal autoantigen with coiled-coil domains and ankyrin repeats a
			klhl17	-1.29647	0.000871583	kelch-like family member 17
			nap1l4a	-1.29639	0.0356392	nucleosome assembly protein 1-like 4a
			afap1l1a	-1.29527	0.00705761	actin filament associated protein 1-like 1a
			c6	-1.29424	0.00391636	complement component 6
			im:7136021	-1.29128	0.00880403	im:7136021
			pan3	-1.2885	4.73554e-05	poly(A) specific ribonuclease subunit PAN3
			si:ch1073-390k14.1	-1.28521	0.0420364	si:ch1073-390k14.1
			hdlbpb	-1.28294	1.15156e-05	high density lipoprotein binding protein b
			zgc:77784	-1.28278	0.0201725	zgc:77784
			rab40b	-1.28255	0.0103906	RAB40B, member RAS oncogene family
			kdm4c	-1.28144	0.0380258	lysine (K)-specific demethylase 4C
			dusp4	-1.27754	0.0007957	dual specificity phosphatase 4
			snap91	-1.2769	0.000561747
			atxn7l2a	-1.27573	0.0102495	ataxin 7-like 2a
			LOC110439631	-1.27265	0.00141481	gastrula zinc finger protein XlCGF8.2DB-like
			ddx23	-1.27133	3.69745e-12	DEAD (Asp-Glu-Ala-Asp) box polypeptide 23
			tmppe	-1.27116	0.0140658	transmembrane protein with metallophosphoesterase domain
			ttc23	-1.26814	0.0291928	tetratricopeptide repeat domain 23
			cryaa	-1.265	7.19741e-07	crystallin, alpha A
			si:ch211-251p5.5	-1.26376	0.000514609
			grwd1	-1.26076	0.0224392	glutamate-rich WD repeat containing 1
			gpat3	-1.2601	4.7285e-05	glycerol-3-phosphate acyltransferase 3
			crygm2d12	-1.25702	0.024495	crystallin, gamma M2d12
			ocrl	-1.25672	0.000551341	OCRL inositol polyphosphate-5-phosphatase
			gtf2h5	-1.25492	0.00163541	general transcription factor IIH, polypeptide 5
			tm9sf2	-1.25463	0.000852213	transmembrane 9 superfamily member 2
			nmbb	-1.25426	0.0466302	neuromedin Bb
			cnot6a	-1.25353	0.00113414	CCR4-NOT transcription complex, subunit 6a
			eri1	-1.25315	0.017926	exoribonuclease 1
			LOC101882414	-1.25161	0.024294	uncharacterized LOC101882414
			nrros	-1.24899	0.0346996	negative regulator of reactive oxygen species
			tmprss15	-1.24837	0.00302264	transmembrane serine protease 15
			pde4ca	-1.24619	0.00351006	phosphodiesterase 4C, cAMP-specific a
			bhlhe41	-1.24614	7.58612e-07	basic helix-loop-helix family, member e41
			LOC100332852	-1.24593	0.0378948	ephrin-A2-like
			nr2c1	-1.24325	0.000134944	nuclear receptor subfamily 2, group C, member 1
			uqcc3	-1.24283	0.0221204	ubiquinol-cytochrome c reductase complex assembly factor 3
			crb1	-1.24258	0.0111378	crumbs cell polarity complex component 1
			zgc:165551	-1.23938	0.0317237
			polr1e	-1.2377	0.00474008	RNA polymerase I subunit E
			map3k15	-1.23627	0.000742686	mitogen-activated protein kinase kinase kinase 15
			aph1b	-1.23554	0.0074723	APH1B gamma secretase subunit
			lipib	-1.23424	0.0033199	lipase, member Ib
			crygm2a	-1.23219	4.13407e-06	crystallin, gamma M2a
			adipor1a	-1.2321	0.000406687	adiponectin receptor 1a
			sfmbt1	-1.22959	0.000406687	Scm like with four mbt domains 1
			tns2a	-1.22771	6.63462e-06	tensin 2a
			gpr185b	-1.22585	0.00308727	G protein-coupled receptor 185 b
			arl5a	-1.22531	0.0370703	ADP-ribosylation factor-like 5A
			caprin1a	-1.22353	0.00829266	cell cycle associated protein 1a
			ncapg	-1.22285	0.0377358	non-SMC condensin I complex, subunit G
			LOC103910028	-1.21864	0.0103487	sushi, nidogen and EGF-like domain-containing protein 1
			tars	-1.21833	0.00240704
			grm6b	-1.21707	1.67939e-05	glutamate receptor, metabotropic 6b
			zgc:114045	-1.21629	0.0102132	zgc:114045
			pde4ba	-1.21598	0.000261429	phosphodiesterase 4B, cAMP-specific a
			mapk1	-1.21466	2.53623e-06	mitogen-activated protein kinase 1
			LOC101883131	-1.21401	0.0213519	uncharacterized LOC101883131
			snapc4	-1.21153	0.00321671	small nuclear RNA activating complex, polypeptide 4
			prox2	-1.21022	0.000616694	prospero homeobox 2
			gadd45ab	-1.20882	1.12744e-09	growth arrest and DNA-damage-inducible, alpha, b
			vsx1	-1.20476	0.000561747	visual system homeobox 1 homolog, chx10-like
			fip1l1a	-1.20363	0.00386328	FIP1 like 1a (S. cerevisiae)
			si:ch211-191a24.3	-1.20284	0.0148887	si:ch211-191a24.3
			nkap	-1.20135	0.00188942	NFKB activating protein
			LOC101882703	-1.19969	0.0262648	gastrula zinc finger protein XlCGF7.1-like
			fam208ab	-1.19942	0.000463108
			cyp17a1	-1.19896	0.0214243	cytochrome P450, family 17, subfamily A, polypeptide 1
			si:ch211-214e3.5	-1.19586	0.00154231	si:ch211-214e3.5
			cyp2r1	-1.19452	0.0150434	cytochrome P450, family 2, subfamily R, polypeptide 1
			h6pd	-1.18972	0.00029333	hexose-6-phosphate dehydrogenase (glucose 1-dehydrogenase)
			mipb	-1.18969	0.0161484	major intrinsic protein of lens fiber b
			zmym2	-1.18679	0.00511377	zinc finger, MYM-type 2
			si:dkey-202l22.6	-1.18573	0.00221366	si:dkey-202l22.6
			ube3c	-1.18539	0.000696296	ubiquitin protein ligase E3C
			si:dkey-22o12.2	-1.18408	9.34032e-05	si:dkey-22o12.2
			arr3b	-1.18233	5.0125e-09	arrestin 3b, retinal (X-arrestin)
			acsl1a	-1.18181	1.43978e-05	acyl-CoA synthetase long chain family member 1a
			sdhaf2	-1.17942	3.16519e-07	succinate dehydrogenase complex assembly factor 2
			ttbk2b	-1.17783	0.0411949	tau tubulin kinase 2b
			noc2l	-1.17388	0.00219488	NOC2-like nucleolar associated transcriptional repressor
			edrf1	-1.17385	0.00166436	erythroid differentiation regulatory factor 1
			zgc:110789	-1.17025	4.79005e-06	zgc:110789
			ccdc149b	-1.16838	0.00234377	coiled-coil domain containing 149b
			si:ch211-182d3.1	-1.16769	6.16963e-11	si:ch211-182d3.1
			parp2	-1.16698	0.000978341	poly (ADP-ribose) polymerase 2
			ptrh2	-1.1658	0.0263889	peptidyl-tRNA hydrolase 2
			usp13	-1.16513	4.54041e-06	ubiquitin specific peptidase 13
			btc	-1.16011	0.0271918	betacellulin, epidermal growth factor family member
			gtpbp2a	-1.15938	0.000319793	GTP binding protein 2a
			cpeb4a	-1.15775	0.0167327	cytoplasmic polyadenylation element binding protein 4a
			zgc:112492	-1.15536	0.00688283	zgc:112492
			usp20	-1.15258	0.00508552	ubiquitin specific peptidase 20
			iqck	-1.14904	0.0338409	IQ motif containing K
			LOC110439396	-1.14714	0.00160374	ribonuclease inhibitor-like
			epha2a	-1.14672	0.0412908	eph receptor A2 a
			nol6	-1.14668	0.000494652	nucleolar protein 6 (RNA-associated)
			tbx2b	-1.14655	0.0191713	T-box transcription factor 2b
			ier5l	-1.14309	0.0121955	immediate early response 5-like
			rgmd	-1.14294	0.00111626	RGM domain family, member D
			LOC101883217	-1.13915	0.0336061	amphoterin-induced protein 3-like
			cpne3	-1.13731	1.19073e-05	copine III
			trim13	-1.13703	0.00116506	tripartite motif containing 13
			znf1072	-1.13485	0.0218926	zinc finger protein 1072
			zgc:66024	-1.13409	0.0448033	zgc:66024
			heatr1	-1.1331	1.24894e-06	HEAT repeat containing 1
			tnpo1	-1.13302	4.83062e-05	transportin 1
			LOC108190663	-1.13223	0.00510198	uncharacterized LOC108190663
			shbg	-1.13113	0.016627	sex hormone-binding globulin
			hspb8	-1.13003	0.0276472	heat shock protein b8
			zeb2a	-1.12997	9.46715e-06	zinc finger E-box binding homeobox 2a
			LOC100329795	-1.12943	0.0271453	potassium/sodium hyperpolarization-activated cyclic nucleotide-gated channel 2-like
			osbpl7	-1.12768	3.46791e-14	oxysterol binding protein-like 7
			fkbp5	-1.1276	0.033718	FKBP prolyl isomerase 5
			tsc1b	-1.12711	1.9492e-07	TSC complex subunit 1b
			fsta	-1.12691	0.038123	follistatin a
			cbx6a	-1.12494	0.023972	chromobox homolog 6a
			ptx3a	-1.12179	3.05904e-05	pentraxin 3, long a
			btr30	-1.11456	0.0354705	bloodthirsty-related gene family, member 30
			si:ch73-335l21.4	-1.11456	0.0258351	si:ch73-335l21.4
			utp6	-1.11388	7.4771e-06	UTP6 small subunit processome component
			si:ch1073-110a20.1	-1.11282	0.0185219	si:ch1073-110a20.1
			frem3	-1.11228	0.0407617	Fras1 related extracellular matrix 3
			LOC110439948	-1.11035	0.0102372	uncharacterized LOC110439948
			zgc:101564	-1.10946	0.0292188	zgc:101564
			pnisr	-1.10826	0.00215707	PNN-interacting serine/arginine-rich protein
			tnfaip6	-1.10678	0.000201411	tumor necrosis factor, alpha-induced protein 6
			uchl3	-1.10431	8.52926e-05	ubiquitin carboxyl-terminal esterase L3 (ubiquitin thiolesterase)
			LOC108190430	-1.10277	0.00889557	uncharacterized LOC108190430
			fbxw11b	-1.10258	2.04398e-05	F-box and WD repeat domain containing 11b
			nim1k	-1.10199	0.00942029	NIM1 serine/threonine protein kinase
			mkl1a	-1.10197	0.00185618
			rab18a	-1.10132	0.0289531	RAB18A, member RAS oncogene family
			zgc:110340	-1.10044	0.017877
			diaph3	-1.09965	0.0334259	diaphanous-related formin 3
			atpif1b	-1.09963	0.00678493
			proza	-1.09777	4.13335e-05	protein Z, vitamin K-dependent plasma glycoprotein a
			ptbp1b	-1.09303	0.00261506	polypyrimidine tract binding protein 1b
			igf2b	-1.09273	4.0351e-08	insulin-like growth factor 2b
			LOC101885881	-1.09257	0.00788621	interferon alpha-inducible protein 27, mitochondrial-like
			tcf3b	-1.08879	9.35464e-07	transcription factor 3b
			med29	-1.0882	0.0130372	mediator complex subunit 29
			dopey1	-1.08668	0.000139768
			atrx	-1.08601	0.000320467	ATRX chromatin remodeler
			fibcd1	-1.08418	0.00810671	fibrinogen C domain containing 1
			zgc:110591	-1.08375	0.0224053	zgc:110591
			rhcga	-1.08326	3.41113e-06	Rh family, C glycoprotein a
			edn3	-1.08061	0.00529243	endothelin 3
			pnpo	-1.08051	0.0176101	pyridoxamine 5'-phosphate oxidase
			LOC564660	-1.07889	0.005086	hypothetical protein LOC564660
			pdca	-1.07599	2.35618e-09	phosducin a
			suds3	-1.07581	0.000128819	SDS3 homolog, SIN3A corepressor complex component
			lysmd2	-1.07511	0.0101756	LysM, putative peptidoglycan-binding, domain containing 2
			sclt1	-1.07469	0.00263215	sodium channel and clathrin linker 1
			n4bp2	-1.07468	0.0251412	NEDD4 binding protein 2
			si:ch211-154o6.4	-1.07447	0.000940213	si:ch211-154o6.4
			haus7	-1.07401	0.00486832	HAUS augmin-like complex, subunit 7
			slc16a9a	-1.07335	0.00399838	solute carrier family 16 member 9a
			alms1	-1.0713	0.0177631	ALMS1 centrosome and basal body associated protein
			hexa	-1.07081	0.00568237	hexosaminidase A (alpha polypeptide)
			si:ch211-140b10.6	-1.06803	0.037346	si:ch211-140b10.6
			zfr	-1.06569	0.00385613	zinc finger RNA binding protein
			slc25a28	-1.06529	6.28458e-05	solute carrier family 25 member 28
			tekt1	-1.05856	0.012551	tektin 1
			chrna6	-1.0578	5.53477e-06	cholinergic receptor, nicotinic, alpha 6
			si:dkey-49c17.3	-1.05777	2.19031e-05	si:dkey-49c17.3
			nfkb2	-1.05739	2.02194e-06	nuclear factor of kappa light polypeptide gene enhancer in B-cells 2 (p49/p100)
			rundc3ab	-1.05661	0.000555294	RUN domain containing 3Ab
			slc6a1l	-1.0553	0.00425405	solute carrier family 6 member 1, like
			slc43a1a	-1.05431	0.0114625	solute carrier family 43 member 1a
			copb2	-1.05359	0.00414679	coatomer protein complex, subunit beta 2
			slc16a12b	-1.05185	2.13388e-05	solute carrier family 16 member 12b
			fat1a	-1.05145	7.69655e-11	FAT atypical cadherin 1a
			sp2	-1.04953	0.00735377	sp2 transcription factor
			si:ch211-212k18.9	-1.04586	0.00700874	si:ch211-212k18.9
			wu:fb78f07	-1.04525	0.00453569	wu:fb78f07
			si:dkey-19b23.15	-1.04293	0.0128988	si:dkey-19b23.15
			arg2	-1.04003	0.000426242	arginase 2
			epcam	-1.03872	0.00810671	epithelial cell adhesion molecule
			si:dkeyp-19e1.3	-1.0381	0.00432927	si:dkeyp-19e1.3
			fam169ab	-1.03698	2.02203e-07	family with sequence similarity 169 member Ab
			grifin	-1.03684	0.00843407	galectin-related inter-fiber protein
			mier3b	-1.03608	0.0481546	mesoderm induction early response 1, family member 3 b
			ssh1b	-1.03566	0.00584762	slingshot protein phosphatase 1b
			hhip	-1.0352	4.95311e-13	hedgehog interacting protein
			vps13c	-1.03478	0.00012877	vacuolar protein sorting 13 homolog C
			ca6	-1.03394	0.00877454	carbonic anhydrase VI
			zgc:173709	-1.0299	0.0422945	zgc:173709
			il13ra2	-1.02919	0.0439994	interleukin 13 receptor, alpha 2
			si:ch211-262i1.6	-1.02801	0.00705761	si:ch211-262i1.6
			fam3a	-1.02786	0.000251605	family with sequence similarity 3 member A
			waplb	-1.02709	0.00188942	WAPL cohesin release factor b
			crygmxl1	-1.02628	0.0265773	crystallin, gamma MX, like 1
			si:ch1073-165f9.2	-1.02619	0.0318855	si:ch1073-165f9.2
			spty2d1	-1.02449	0.000105263	SPT2 chromatin protein domain containing 1
			tusc5a	-1.0244	4.17776e-06
			sfxn3	-1.02399	0.000212712	sideroflexin 3
			slc24a1	-1.0238	0.022274	solute carrier family 24 member 1
			skor1b	-1.02316	1.69999e-07	SKI family transcriptional corepressor 1b
			neurl4	-1.02023	0.000806935	neuralized E3 ubiquitin protein ligase 4
			LOC559907	-1.01955	0.000298218	proto-oncogene DBL-like
			casp3a	-1.01874	0.018271	caspase 3, apoptosis-related cysteine peptidase a
			lsm10	-1.01765	0.00269231	LSM10, U7 small nuclear RNA associated
			tmem184c	-1.01713	7.47154e-06	transmembrane protein 184C
			sort1a	-1.0148	0.000912168	sortilin 1a
			sde2	-1.01318	2.0293e-05	SDE2 telomere maintenance homolog (S. pombe)
			zbtb33	-1.01305	0.00322514	zinc finger and BTB domain containing 33
			ccdc135	-1.01256	0.00200691	coiled-coil domain containing 135
			cfb	-1.0123	0.00557836	complement factor B
			odf2b	-1.0119	6.56634e-05	outer dense fiber of sperm tails 2b
			si:ch211-236d3.4	-1.01021	0.0166481	si:ch211-236d3.4
			zgc:162939	-1.00968	0.0236047
			slc9a3.1	-1.00925	0.0336949	solute carrier family 9 member A3, tandem duplicate 1
			fam96b	-1.00875	0.0360143
			dnase1l1	-1.00845	0.00838031	deoxyribonuclease I-like 1
			gucy1a3	-1.00788	0.000106253
			amfrb	-1.00735	0.033915	autocrine motility factor receptor b
			mier2	-1.00692	6.22933e-05	mesoderm induction early response 1, family member 2
			chrnb1	-1.00643	0.0017138	cholinergic receptor, nicotinic, beta 1 (muscle)
			ca16b	-1.00618	0.00985382	carbonic anhydrase XVI b
			acaca	-1.00544	0.00427886	acetyl-CoA carboxylase alpha
			si:ch211-134m17.9	-1.00445	0.0271849	si:ch211-134m17.9
			LOC110438041	-1.00341	0.0360214	uncharacterized LOC110438041
			plekha1a	-1.00246	4.30443e-06	pleckstrin homology domain containing, family A (phosphoinositide binding specific) member 1a
			LOC100330746	-1.0005	0.000123271	secretogranin V
			serpinb1	1.00435	4.83062e-05	serpin peptidase inhibitor, clade B (ovalbumin), member 1
			si:ch73-174h16.5	1.00848	0.00153861	si:ch73-174h16.5
			tmem97	1.00992	4.43419e-08	transmembrane protein 97
			dhdhl	1.01022	2.49562e-07	dihydrodiol dehydrogenase (dimeric), like
			zgc:85843	1.01067	0.000105993	zgc:85843
			LOC101887003	1.01175	0.0100891	B-cadherin-like
			apobb.1	1.01297	1.56033e-05	apolipoprotein Bb, tandem duplicate 1
			atp1a1a.4	1.01383	0.00026884	ATPase Na+/K+ transporting subunit alpha 1a, tandem duplicate 4
			cdkn2d	1.01449	0.00605021	cyclin-dependent kinase inhibitor 2D (p19, inhibits CDK4)
			LOC571561	1.01691	0.000190819	UDP-glucuronosyltransferase 2B20-like
			si:dkey-105h12.2	1.01938	0.000354098	si:dkey-105h12.2
			btr16	1.02447	0.0496346	bloodthirsty-related gene family, member 16
			zgc:77938	1.02508	0.000170232	zgc:77938
			si:dkey-52d15.2	1.02634	0.0446289	si:dkey-52d15.2
			krt17	1.02818	0.000728111	keratin 17
			LOC110438229	1.02886	0.00886965	syncollin-like
			chia.2	1.03028	0.000128819	chitinase, acidic.2
			si:ch211-93g23.2	1.0303	0.000163104	si:ch211-93g23.2
			pmt	1.0347	1.40387e-06	phosphoethanolamine methyltransferase
			slc18a3b	1.0352	0.00701558	solute carrier family 18 member 3b
			ipmka	1.03585	0.00240597	inositol polyphosphate multikinase a
			ugt5b3	1.03622	0.000313424	UDP glucuronosyltransferase 5 family, polypeptide B3
			hnf4b	1.03706	6.29359e-10	hepatic nuclear factor 4, beta
			krtt1c19e	1.03729	0.0367447	keratin type 1 c19e
			nudt7	1.03857	1.64321e-05	nudix (nucleoside diphosphate linked moiety X)-type motif 7
			si:zfos-323e3.4	1.03915	5.03872e-06	si:zfos-323e3.4
			sod3a	1.04329	0.00375448	superoxide dismutase 3, extracellular a
			cyp2p9	1.04527	4.61849e-05	cytochrome P450, family 2, subfamily P, polypeptide 9
			LOC100151490	1.05037	0.000295665	cdc42 effector protein 3-like
			ugt5d1	1.05163	0.0208957	UDP glucuronosyltransferase 5 family, polypeptide D1
			irf10	1.05411	0.0280163	interferon regulatory factor 10
			fetub	1.05464	9.16924e-09	fetuin B
			zgc:103601	1.05491	0.00269804	zgc:103601
			slc25a20	1.05631	5.60974e-10	solute carrier family 25 member 20
			LOC101883541	1.05663	0.0311828	serine/threonine-protein kinase pim-1-like
			pon1	1.05775	4.52759e-09	paraoxonase 1
			ebpl	1.05983	0.0299738	EBP like
			anpepb	1.06338	4.30984e-05	alanyl (membrane) aminopeptidase b
			si:dkey-11k2.7	1.06626	0.00444429	si:dkey-11k2.7
			rab38b	1.06988	0.00308212	RAB38b, member of RAS oncogene family
			btr31	1.07046	0.000372308	bloodthirsty-related gene family, member 31
			wu:fa56d06	1.07259	3.64127e-07	wu:fa56d06
			fdps	1.07747	0.000269993	farnesyl diphosphate synthase (farnesyl pyrophosphate synthetase, dimethylallyltranstransferase, geranyltranstransferase)
			LOC110437705	1.07775	0.000286635	uncharacterized LOC110437705
			spink4	1.07793	5.09248e-08	serine peptidase inhibitor, Kazal type 4
			cpt1b	1.08049	5.47227e-08	carnitine palmitoyltransferase 1B (muscle)
			chs1	1.0813	1.58238e-05	chitin synthase 1
			zgc:113828	1.08227	0.0485241	zgc:113828
			LOC101886147	1.08378	0.00148151	ribonuclease inhibitor-like
			LOC101886091	1.08441	0.0191419	syncollin
			cldn15la	1.09661	8.66989e-06	claudin 15-like a
			LOC103909385	1.09694	8.63127e-05	liver-expressed antimicrobial peptide 2-like
			ms4a17a.3	1.09751	0.00631601	membrane-spanning 4-domains, subfamily A, member 17A.3
			ccl19b	1.09782	0.0301287	chemokine (C-C motif) ligand 19b
			dhcr7	1.0997	1.40387e-06	7-dehydrocholesterol reductase
			idi1	1.10159	1.46514e-07	isopentenyl-diphosphate delta isomerase 1
			si:dkey-14d8.7	1.10163	0.00445707	si:dkey-14d8.7
			angptl4	1.10568	4.53915e-09	angiopoietin-like 4
			anxa2b	1.10712	0.000783323	annexin A2b
			aldh9a1a.2	1.10838	0.0159568	aldehyde dehydrogenase 9 family, member A1a, tandem duplicate 2
			anxa1c	1.10858	0.00024066	annexin A1c
			leg1.2	1.10875	0.00322175	liver-enriched gene 1, tandem duplicate 2
			grn1	1.10898	0.00147081	granulin 1
			apoa4b.1	1.10919	1.43583e-08	apolipoprotein A-IV b, tandem duplicate 1
			pipox	1.11785	6.69849e-06	pipecolic acid oxidase
			tmed6	1.12099	0.0314064	transmembrane p24 trafficking protein 6
			epdl2	1.1211	2.62843e-08	ependymin-like 2
			lgals2b	1.12304	1.81736e-08	lectin, galactoside-binding, soluble, 2b
			si:ch211-202h22.9	1.12554	2.15993e-08	si:ch211-202h22.9
			LOC101884876	1.12838	0.0169611	G-protein coupled receptor family C group 5 member B-like
			zgc:65811	1.13514	0.0435316	zgc:65811
			dhrs13l1	1.13531	1.03316e-08	dehydrogenase/reductase (SDR family) member 13 like 1
			bbox1	1.13601	0.0440966	butyrobetaine (gamma), 2-oxoglutarate dioxygenase (gamma-butyrobetaine hydroxylase) 1
			treh	1.14144	1.7515e-06	trehalase (brush-border membrane glycoprotein)
			cd28	1.14411	0.0356418	CD28 molecule
			si:ch211-256a21.4	1.14431	0.00507927	si:ch211-256a21.4
			cdh28	1.1477	0.0451938	cadherin 28
			si:dkey-183c6.9	1.15145	3.56802e-05	si:dkey-183c6.9
			f7i	1.15147	4.8967e-06	coagulation factor VIIi
			muc13b	1.16045	1.00983e-08	mucin 13b, cell surface associated
			tmem86b	1.16242	1.0014e-06	transmembrane protein 86B
			acsl5	1.16396	3.3207e-05	acyl-CoA synthetase long chain family member 5
			si:dkey-79f11.7	1.16564	0.0359066	si:dkey-79f11.7
			si:dkey-40c23.3	1.16591	0.00611579	si:dkey-40c23.3
			nkpd1	1.16963	0.00142543	NTPase, KAP family P-loop domain containing 1
			LOC103909721	1.17267	0.00144986	cytochrome P450 2J6-like
			ldlrb	1.19256	1.83532e-05	low density lipoprotein receptor b
			aifm4	1.19314	7.00013e-05	apoptosis inducing factor mitochondria associated 4
			fabp6	1.19565	1.81945e-06	fatty acid binding protein 6, ileal (gastrotropin)
			chia.1	1.20322	9.96786e-05	chitinase, acidic.1
			ugt1a1	1.20453	1.6972e-06	UDP glucuronosyltransferase 1 family polypeptide a1
			LOC101884647	1.20656	0.0012716	galanin receptor type 1-like
			LOC110437788	1.20792	0.0115264	lysophosphatidic acid receptor 6-like
			ugt1a2	1.20841	1.67252e-06	UDP glucuronosyltransferase 1 family, polypeptide A2
			zgc:198419	1.20919	8.90922e-06
			tor1l3	1.20951	0.022982	torsin family 1 like 3
			tfa	1.21008	9.70932e-09	transferrin-a
			cxcl18a.1	1.21019	0.00898021	chemokine (C-X-C motif) ligand 18a, duplicate 1
			ftr29	1.21188	0.0403437	finTRIM family, member 29
			si:ch211-142d6.2	1.21468	0.0122394	si:ch211-142d6.2
			LOC100538221	1.21604	1.47165e-08	collagen alpha-1(IX) chain-like
			poc1a	1.2166	2.1661e-21	POC1 centriolar protein A
			ccnj	1.21817	0.0139286	cyclin J
			apoa1a	1.22312	1.02331e-10	apolipoprotein A-Ia
			msmo1	1.22438	8.93484e-05	methylsterol monooxygenase 1
			si:ch211-93f2.1	1.22885	1.63789e-08
			cideb	1.22996	7.32817e-07	cell death inducing DFFA like effector b
			leg1.1	1.22999	0.000348105	liver-enriched gene 1, tandem duplicate 1
			LOC101882351	1.23424	0.0120174	interferon-induced very large GTPase 1-like
			ugt1a6	1.23582	7.95999e-07	UDP glucuronosyltransferase 1 family, polypeptide A6
			hsd17b7	1.23669	1.36577e-06	hydroxysteroid (17-beta) dehydrogenase 7
			krt92	1.23774	8.42648e-06	keratin 92
			ugt1a5	1.23789	7.70941e-07	UDP glucuronosyltransferase 1 family, polypeptide A5
			cyp46a1.3	1.24028	0.000498931	cytochrome P450, family 46, subfamily A, polypeptide 1, tandem duplicate 3
			ugt1a4	1.24047	7.40279e-07	UDP glucuronosyltransferase 1 family, polypeptide A4
			LOC101883768	1.24724	0.0186739	uncharacterized LOC101883768
			ugt1ab	1.25088	5.45139e-07	UDP glucuronosyltransferase 1 family a, b
			LOC567978	1.25112	4.44638e-05	endothelin-2-like
			mto1	1.2551	1.72798e-08	mitochondrial tRNA translation optimization 1
			dhcr24	1.25767	1.82265e-05	24-dehydrocholesterol reductase
			gpd1c	1.2622	1.14248e-06	glycerol-3-phosphate dehydrogenase 1c
			fabp10a	1.26515	1.33592e-09	fatty acid binding protein 10a, liver basic
			ccl25a	1.2717	0.0266408	chemokine (C-C motif) ligand 25a
			mvda	1.28207	0.000765477	mevalonate (diphospho) decarboxylase a
			clrn3	1.28788	0.00520993	clarin 3
			gb:ev754742	1.29251	5.37916e-06
			pcsk9	1.29569	0.0031522	proprotein convertase subtilisin/kexin type 9
			hmgcra	1.30452	1.19073e-05	3-hydroxy-3-methylglutaryl-CoA reductase a
			ugt1a7	1.30597	3.63085e-07	UDP glucuronosyltransferase 1 family, polypeptide A7
			irf1b	1.30665	0.0265773	interferon regulatory factor 1b
			serpinb1l3	1.31364	9.70932e-09	serpin peptidase inhibitor, clade B (ovalbumin), member 1, like 3
			cyp3a65	1.31763	2.56284e-06	cytochrome P450, family 3, subfamily A, polypeptide 65
			clca1	1.32103	0.00146681	chloride channel accessory 1
			LOC108183671	1.32473	0.00421853	NLR family CARD domain-containing protein 3-like
			btr29	1.3416	0.031304	bloodthirsty-related gene family, member 29
			apoa4b.3	1.34318	2.32248e-05	apolipoprotein A-IV b, tandem duplicate 3
			LOC110438850	1.34385	0.00476658	poly [ADP-ribose] polymerase 14-like
			ft1	1.35234	0.0353744	alpha(1,3)fucosyltransferase gene 1
			zgc:194887	1.35246	0.000606317	zgc:194887
			gdf2	1.3663	0.0221342	growth differentiation factor 2
			apoba	1.37501	6.55316e-09	apolipoprotein Ba
			rln1	1.39446	0.00270971	relaxin 1
			nsdhl	1.40084	2.17125e-08	NAD(P) dependent steroid dehydrogenase-like
			klf11b	1.40761	2.03179e-07	Kruppel-like factor 11b
			slc19a3b	1.41284	0.00562415	solute carrier family 19 member 3b
			hbae1	1.41336	1.28023e-06	hemoglobin, alpha embryonic 1.1
			g0s2	1.42126	0.000252205	G0/G1 switch 2
			gpr160	1.42511	0.00493817	G protein-coupled receptor 160
			LOC100334908	1.43227	0.0285628	elastase-1-like
			cyp2k18	1.45078	4.934e-06	cytochrome P450, family 2, subfamily K, polypeptide 18
			alp3	1.45154	0.000652577	alkaline phosphatase 3
			tspan13a	1.45332	9.08887e-08	tetraspanin 13a
			psmb9a	1.45413	0.0309991	proteasome 20S subunit beta 9a
			timp4.2	1.45603	0.0356384	TIMP metallopeptidase inhibitor 4, tandem duplicate 2
			LOC101882012	1.45692	0.00495981	NADP-dependent malic enzyme-like
			cox4i1l	1.47623	3.73549e-10	cytochrome c oxidase subunit 4I1, like
			alas1	1.48058	3.0742e-29	aminolevulinate, delta-, synthase 1
			sc5d	1.4944	2.0293e-05	sterol-C5-desaturase
			zgc:123284	1.49662	6.87158e-05	zgc:123284
			LOC110438333	1.51234	4.36811e-06	DNA translocase FtsK 1-like
			ebp	1.52659	5.04638e-06	EBP cholestenol delta-isomerase
			cyb5r2	1.52877	9.70932e-09	cytochrome b5 reductase 2
			ftr01	1.53031	4.56489e-09	finTRIM family, member 1
			zgc:92590	1.53781	0.0148806	zgc:92590
			apoa4b.2	1.54396	1.20553e-08	apolipoprotein A-IV b, tandem duplicate 2
			fam83fb	1.5513	3.88007e-06	family with sequence similarity 83 member Fb
			fabp1b.1	1.55534	9.70932e-09	fatty acid binding protein 1b, tandem duplicate 1
			chia.3	1.55558	3.42929e-14	chitinase, acidic.3
			zgc:123297	1.58111	0.0227409	zgc:123297
			si:ch1073-13h15.3	1.59022	1.25705e-05	si:ch1073-13h15.3
			afp4	1.59287	2.42624e-11	antifreeze protein type IV
			apoea	1.60928	3.9003e-10	apolipoprotein Ea
			ces3	1.62085	0.00206587	carboxylesterase 3
			pglyrp6	1.62848	0.0368166	peptidoglycan recognition protein 6
			elovl2	1.6663	2.36372e-20	ELOVL fatty acid elongase 2
			LOC100331492	1.6941	0.0127065	complement C3
			psmb12	1.71057	0.00282836	proteasome 20S subunit beta 12
			si:dkey-205k8.5	1.74646	0.0065931	si:dkey-205k8.5
			hbae1.3	1.75259	2.37329e-14	hemoglobin, alpha embryonic 1.3
			hmgcs1	1.75327	1.56331e-09	3-hydroxy-3-methylglutaryl-CoA synthase 1 (soluble)
			zgc:123275	1.76142	0.0117337
			sqlea	1.8008	0.000547108	squalene epoxidase a
			LOC568656	1.8456	0.0476155	type-4 ice-structuring protein LS-12
			cbln8	1.96774	7.02473e-07	cerebellin 8
			fads2	1.98699	3.19687e-31	fatty acid desaturase 2
			lss	2.00853	2.15993e-08	lanosterol synthase (2,3-oxidosqualene-lanosterol cyclase)
			si:dkey-207l24.2	2.15674	0.0185219	si:dkey-207l24.2
			LOC100535405	2.19323	0.034786	cell wall protein DAN4-like
			LOC103909978	2.21265	0.0179362	WD repeat-containing protein 11-like
			cyp51	2.45785	1.47165e-08	cytochrome P450, family 51
			zgc:86738	2.55902	4.91821e-07	zgc:86738
			ifit15	2.67229	0.00729039	interferon-induced protein with tetratricopeptide repeats 15
			ndufs4	2.94044	0.0356593	NADH:ubiquinone oxidoreductase subunit S4
			LOC103909973	3.23051	0.0345763	interferon-induced protein 44
			LOC108179160	3.45315	0.00222757	NACHT, LRR and PYD domains-containing protein 3-like
			LOC103911956	3.64005	0.0102586	legumain-like
			si:dkey-261o4.8	3.76181	0.00312193	si:dkey-261o4.8
			LOC101885707	3.82028	0.00474008	serine/threonine-protein kinase Nek4-like
			LOC108191752	5.02085	0.00220131	legumain-like
